# Supplementary material for: ROOT HAIR DEFECTIVE SIX‐LIKE4 (RSL4) promotes root hair elongation by transcriptionally regulating the expression of genes required for cell growth
Source: New Phytol. 2016 Jul 25;212(4):944–53. doi: 10.1111/nph.14095 (PMC5111604; doi:10.1111/nph.14095)
Supplement: Supplementary file 2 — Table S2 1022 genes in Arabidopsis thaliana whose expression was more than twice as high in DEX‐treated GR:RSL4 rsl2 rsl4 plants as in mock‐treated plants with a P‐value < 0.0001 [file NPH-212-944-s002.xlsx]

## Sheet: Sheet1
Table S2	1022 genes in Arabidopsis thaliana that were expressed more than twice as high in DEX treated GR:RSL4 rsl2 rsl4 plants than in mock treated plants with a P value < 0.0001.
N	Fold Change	logSignal (A)	logRatio (M)	logControl	StdErr (logControl)	logExperiment	StdErr (logExperiment)	pval (limma)	FDR (limma)	pval (RankProd)	FDR (RankProd)	ProbeID	ATG Number	Oligo	Systematic Name	Description	Sequence
1	2.96	14.44	1.57	13.66	0	15.22	0	1.91e-06	0.0116716	0.00038841	0.0662792	AT5G47730	AT5G47730	A_84_P816461	NM_001085261	ref|Arabidopsis thaliana SEC14 cytosolic factor, putative / polyphosphoinositide-binding protein, putative (AT5G47730) mRNA, complete cds [NM_001085261]	CGCTCCCTAGCCATGCAAATGTAAAGCGAAAAGAAGAGAATAAATCTTGAACTGAATGCA
1	3.19	12.52	1.67	11.68	0.1	13.36	0	2.1e-06	0.0116716	0.00017638	0.0474762	EMB2763	AT2G17510	A_84_P18250	NM_127305	ref|Arabidopsis thaliana EMB2763 (EMBRYO DEFECTIVE 2763); RNA binding / ribonuclease (EMB2763) mRNA, complete cds [NM_127305]	ATCTTACAGTGTCTTGCAAACAGTGAAGATCCACATGGAGGTAGTAGAGCCTCAGCCTAA
1	2.85	15.47	1.51	14.72	0	16.23	0	2.64e-06	0.0116716	0.0005816	0.0769006	AT1G10590	AT1G10590	A_84_P13333	NM_179302	ref|Arabidopsis thaliana DNA-binding protein-related (AT1G10590) mRNA, complete cds [NM_179302]	ACCGTGAAGGATGATAACAATCTTTCGCTGATCGAGTATGAGCTTGTGAGCGTCGAAACT
1	2.84	15.03	1.5	14.27	0	15.78	0	3.02e-06	0.0116716	0.00061937	0.0786742	ADC1	AT2G16500	A_84_P20123	NM_127204	ref|Arabidopsis thaliana ADC1 (ARGININE DECARBOXYLASE 1); arginine decarboxylase (ADC1) mRNA, complete cds [NM_127204]	GTGTCTTGCTAAGTCATTCAACAACATGCCTTATCTTTCCATGGAAACGTCAACAAACGC
1	2.98	12.15	1.57	11.36	0	12.94	0	3.51e-06	0.0116716	0.0003655	0.0650709	ATDRG1	AT1G17470	A_84_P15696	NM_101609	ref|Arabidopsis thaliana ATDRG1 (ARABIDOPSIS THALIANA DEVELOPMENTALLY REGULATED G-PROTEIN 1); GTP binding / GTPase (ATDRG1) mRNA, complete cds [NM_101609]	GTCTTTCTCAACATCTTGAAGACGAAGATGTTGTTCAGATCGTCAAGAAAAAGGAGAGAG
1	3.71	16.8	1.89	15.85	0.1	17.74	0	3.58e-06	0.0116716	3.981e-05	0.025	HSC70-1	AT5G02500	A_84_P806024	NM_120328	ref|Arabidopsis thaliana HSC70-1 (HEAT SHOCK COGNATE PROTEIN 70-1); ATP binding (HSC70-1) mRNA, complete cds [NM_120328]	CAAGATGAAGGAATTGGAGAGCATCTGCAACCCAATCATTGCCAAGATTTACCAAGGATC
1	2.73	12.51	1.45	11.78	0	13.23	0	4.15e-06	0.0116716	0.000951	0.088123	SDN2	AT5G05540	A_84_P235703	NM_001125703	ref|Arabidopsis thaliana SDN2 (SMALL RNA DEGRADING NUCLEASE 2); exonuclease/ nucleic acid binding (SDN2) mRNA, complete cds [NM_001125703]	GAGATAGACGCAGGTGTAAACCATTGTCCAGACGAAAACAGAGAAGCAATGTCAAACGAA
2	2.68	15.29	1.42	14.58	0	16.01	0	4.71e-06	0.0116716	0.00116205	0.0962418	PRXR1	AT4G21960	A_84_P808432	NM_118317	ref|Arabidopsis thaliana PRXR1; electron carrier/ heme binding / peroxidase (PRXR1) mRNA, complete cds [NM_118317]	AACATCTGAAGCAGTAACAGAGGCTGAGCCAGGTTTAATGATGAACTTCTACAAGGACAC
1	14.03	11.11	3.81	9.2	0.1	13.01	0.3	5.87e-06	0.0116716	0	0	AT3G09925	AT3G09925	A_84_P104356	NM_148700	ref|Arabidopsis thaliana pollen Ole e 1 allergen and extensin family protein (AT3G09925) mRNA, complete cds [NM_148700]	GTGGTTGGACCATTTTATTATACCACGCCAATGTGTGAGACGCCTAAATTTGAAAACAAC
1	2.36	10.23	1.24	9.61	0	10.85	0	5.92e-06	0.0116716	0.00396648	0.15098	AT1G12550	AT1G12550	A_84_P516051	NM_101126	ref|Arabidopsis thaliana oxidoreductase family protein (AT1G12550) mRNA, complete cds [NM_101126]	TACACCAGGGTCTTTGGACAATGTTGCACAGATTGCTTTAGCTAACTTGAAGGCGTTTTT
1	2.44	12.4	1.29	11.76	0	13.04	0	6.04e-06	0.0116716	0.00286316	0.134447	ATG8G	AT3G60640	A_84_P10916	NM_115928	ref|Arabidopsis thaliana ATG8G (AUTOPHAGY 8G); microtubule binding (ATG8G) mRNA, complete cds [NM_115928]	GAAGAAGACGGCTTCTTGTATGTTACCTACAGTGGGGAAAACACTTTTGGATCGTCAATG
2	9.32	10.73	3.22	9.12	0.2	12.34	0.1	6.41e-06	0.0116716	9e-08	0.0004	AT2G27775	AT2G27775	A_84_P524277	NM_179776	ref|Arabidopsis thaliana unknown protein (AT2G27775) mRNA, complete cds [NM_179776]	AGCTTCTTTAGGATGTGGTTTAGATCATGTAGACGTAGCGTCTCCTGAACTTGGTTGTGG
1	2.58	9.87	1.36	9.19	0	10.55	0	6.72e-06	0.0116716	0.00171349	0.110062	AT5G28030	AT5G28030	A_84_P14942	NM_122686	ref|Arabidopsis thaliana cysteine synthase, putative / O-acetylserine (thiol)-lyase, putative / O-acetylserine sulfhydrylase, putative (AT5G28030) mRNA, complete cds [NM_122686]	ATTTATCGACTGAATTGTTCGAGTCAGTCAGATATGAAGCTGAGAATTTGCCAGTTGAAT
1	2.38	12.13	1.25	11.51	0	12.76	0	7.61e-06	0.0116716	0.00364511	0.146648	AT3G01810	AT3G01810	A_84_P115682	NM_001084619	ref|Arabidopsis thaliana unknown protein (AT3G01810) mRNA, complete cds [NM_001084619]	AGATCAATAATGGTGATGCAGATGAGACAATCAGGTATCAACTTCTCAGGGAGTGTTGGA
1	2.59	14.54	1.37	13.85	0.1	15.22	0	7.7e-06	0.0116716	0.00159832	0.10836	TUB6	AT5G12250	A_84_P20580	NM_121263	ref|Arabidopsis thaliana TUB6 (BETA-6 TUBULIN); structural constituent of cytoskeleton (TUB6) mRNA, complete cds [NM_121263]	CCGAGGTCTCTCAATGGCATCGACATTTATTGGGAATTCCACATCGATCCAAGAGATGTT
1	2.42	12.51	1.28	11.88	0	13.15	0	7.75e-06	0.0116716	0.00315029	0.138846	AT1G01930	AT1G01930	A_84_P22841	NM_100073	ref|Arabidopsis thaliana zinc finger protein-related (AT1G01930) mRNA, complete cds [NM_100073]	AGCCGCTGCAGAAAGACGGATGGCATCACTTAACATTCAAAGCAGTTCAAGCACAAGTTA
1	2.96	14.17	1.56	13.38	0.1	14.95	0	7.8e-06	0.0116716	0.00038824	0.0665	AT5G66120	AT5G66120	A_84_P11278	NM_126010	ref|Arabidopsis thaliana 3-dehydroquinate synthase, putative (AT5G66120) mRNA, complete cds [NM_126010]	GATCGATGAATCGATTGTTAAGAGAGTGAACAAGATCCTAGTACGGGCGAAATTGCCTAC
1	2.74	11.11	1.45	10.39	0.1	11.84	0	8.36e-06	0.0116716	0.00089659	0.0881391	AT5G64460	AT5G64460	A_84_P819199	NM_001037063	ref|Arabidopsis thaliana unknown protein (AT5G64460) mRNA, complete cds [NM_001037063]	AGATAGTTTGCGTAAGCATGTTCATTCCAGTGGACTTCACAAGAAGATCGAACTGGTCAT
1	2.82	13.48	1.49	12.73	0.1	14.23	0	8.48e-06	0.0116716	0.00068005	0.0815703	UBC22	AT5G05080	A_84_P814910	NM_120590	ref|Arabidopsis thaliana UBC22 (ubiquitin-conjugating enzyme 22); ubiquitin-protein ligase (UBC22) mRNA, complete cds [NM_120590]	GATATTGAAGGACCAGTTGGTACTCCTTATGAGAACGGACTTTTCCGTATGAAGTTGGCC
1	2.55	14.04	1.35	13.36	0	14.71	0	8.62e-06	0.0116716	0.00180796	0.111384	ATGGH2	AT1G78680	A_84_P784878	NM_106515	ref|Arabidopsis thaliana ATGGH2 (gamma-glutamyl hydrolase 2); omega peptidase (ATGGH2) mRNA, complete cds [NM_106515]	TCCAAAGATTTCCTCCAGAGCTGTTGAAAAAACTCGGTACAGATTGTCTGGTTATGCAGA
1	2.34	13.86	1.22	13.25	0	14.48	0	8.91e-06	0.0116716	0.00439991	0.15605	AT4G24440	AT4G24440	A_84_P23295	NM_118577	ref|Arabidopsis thaliana transcription initiation factor IIA gamma chain / TFIIA-gamma (TFIIA-S) (AT4G24440) mRNA, complete cds [NM_118577]	TCTGTGACAATGTCTGGACCTTCATATTACAGGACGCAATGTTCAAGAGTGACGATCGTC
1	3	12.37	1.59	11.57	0	13.16	0.1	9.46e-06	0.0116716	0.00033817	0.0626721	AT3G07800	AT3G07800	A_84_P13599	NM_111659	ref|Arabidopsis thaliana thymidine kinase, putative (AT3G07800) mRNA, complete cds [NM_111659]	TTAAAGCCTCTAAGAAAGTCTTGGAAGATTCTGACAAGGCTAGAGCTGAATCCTGTGTTG
1	2.96	16.81	1.57	16.03	0	17.59	0.1	1.043e-05	0.0116716	0.00037939	0.0659846	C4H	AT2G30490	A_84_P13438	NM_128601	ref|Arabidopsis thaliana C4H (CINNAMATE-4-HYDROXYLASE); trans-cinnamate 4-monooxygenase (C4H) mRNA, complete cds [NM_128601]	TGAGAAAGGTGGACAATTCAGCTTGCACATCCTTAACCACTCCATAATCGTTATGAAACC
1	5.54	15.5	2.47	14.26	0.2	16.73	0.1	1.078e-05	0.0116716	2.3e-06	0.00472727	A_84_P759355		A_84_P759355	A_84_P759355	Unknown	CTCTGCGGTTTTGTCCGTGCTCAGGTTTGTCAAGTTTAGCTTCTTGATCATAAATCTTGT
1	3.14	12.99	1.65	12.17	0.1	13.82	0.1	1.104e-05	0.0116716	0.00020778	0.0491937	UBC20	AT1G50490	A_84_P800426	NM_103932	ref|Arabidopsis thaliana UBC20 (ubiquitin-conjugating enzyme 20); ubiquitin-protein ligase (UBC20) mRNA, complete cds [NM_103932]	CACCATTGAAGACTCAAGCAGATCAGCTTTGGAGTAACCAAGAAGAGTACAGGAAGATGG
1	2.56	11.38	1.36	10.7	0.1	12.06	0	1.106e-05	0.0116716	0.00163857	0.108805	AT1G73020	AT1G73020	A_84_P552529	NM_105960	ref|Arabidopsis thaliana unknown protein (AT1G73020) mRNA, complete cds [NM_105960]	TTGGGTTAGAGCCAGTCGTGTGAAGAACGTGACACAAGCACAAGACATGTACTGTAAACA
1	3.06	17.12	1.61	16.31	0.1	17.92	0	1.128e-05	0.0116716	0.00027775	0.0576147	AT3G53430	AT3G53430	A_84_P10885	NM_115203	ref|Arabidopsis thaliana 60S ribosomal protein L12 (RPL12B) (AT3G53430) mRNA, complete cds [NM_115203]	CTGTTGATGGGAAAGACCCTAAGGATCTTCAGCAGGAGATTCAAGAAGGTGAGATTGAGA
1	3.08	11.98	1.62	11.17	0.1	12.79	0.1	1.142e-05	0.0116716	0.00026316	0.0561321	TA31677_3702		A_84_P815521	TA31677_3702	Unknown	CGAAGAAATGACGACAGGTAACACCTATCCATGTGTTTGTGCCTAACACAGATCAGAGAG
1	2.53	10.65	1.34	9.98	0	11.32	0.1	1.148e-05	0.0116716	0.0019908	0.116461	ROP1	AT3G51300	A_84_P18439	NM_114989	ref|Arabidopsis thaliana ROP1 (RHO-RELATED PROTEIN FROM PLANTS 1); GTP binding / GTPase activating protein binding / GTPase/ protein binding (ROP1) mRNA, complete cds [NM_114989]	TAGGAGCACCTACTTACATCGAATGCAGTTCCAAAACTCAAGAGAATGTGAAGGCGGTGT
1	2.46	12.49	1.3	11.84	0.1	13.14	0	1.159e-05	0.0116716	0.00271535	0.132315	AT5G15080	AT5G15080	A_84_P11286	NM_121512	ref|Arabidopsis thaliana protein kinase, putative (AT5G15080) mRNA, complete cds [NM_121512]	TGAACGTTTGAAAAATGGGTCAGGTCGATCCCAAGGATTTGGATCAAGAAACGGGCAACA
1	2.17	14.9	1.12	14.34	0	15.46	0	1.182e-05	0.0116716	0.00807333	0.196806	AT1G04850	AT1G04850	A_84_P11598	NM_100363	ref|Arabidopsis thaliana ubiquitin-associated (UBA)/TS-N domain-containing protein (AT1G04850) mRNA, complete cds [NM_100363]	TAGAGACAAGATCGATTCAGCCATCATAAACTCAGCTGGAACAGAACTCAACTCCGCCAT
1	2.18	13.88	1.13	13.31	0	14.44	0	1.191e-05	0.0116716	0.00767996	0.192403	AT4G20330	AT4G20330	A_84_P14765	NM_118152	ref|Arabidopsis thaliana transcription initiation factor-related (AT4G20330) mRNA, complete cds [NM_118152]	ACGAATTTAAAGCTCTATTCCGTGACATAAACATCCCGAACGACATGCTGGACGTGGAGA
1	2.59	13.72	1.37	13.04	0.1	14.41	0	1.202e-05	0.0116716	0.00156028	0.107719	AT1G01800	AT1G01800	A_84_P10309	NM_001083973	ref|Arabidopsis thaliana short-chain dehydrogenase/reductase (SDR) family protein (AT1G01800) mRNA, complete cds [NM_001083973]	CAGTGTTTGTCCTGGTTTCGTAAACACAGAAATCAATTTCAACACTGGGATCTTGAGCGT
1	2.62	13.24	1.39	12.55	0	13.93	0.1	1.202e-05	0.0116716	0.00136789	0.101737	AT3G20570	AT3G20570	A_84_P784578	NM_112949	ref|Arabidopsis thaliana plastocyanin-like domain-containing protein (AT3G20570) mRNA, complete cds [NM_112949]	AAACAAAGACAACTGCAAGAAAAACGAGAAGCTTGTGGTCATCGTCATGGCTGATAGAAG
1	2.41	10.35	1.27	9.71	0	10.98	0.1	1.275e-05	0.0116716	0.00320796	0.140023	TC395309		A_84_P852488	TC395309	tc|Rep: Predicted protein - Neurospora crassa, partial (14%) [TC395309]	CTAGGCATTTTTGTCTTGATTCCATCTCGCTGGATTAGAAGCACAAGAGCGTTTGAGTTG
1	2.34	14.14	1.22	13.53	0	14.75	0	1.303e-05	0.0116716	0.00405741	0.151383	AT4G01450	AT4G01450	A_84_P16607	NM_178949	ref|Arabidopsis thaliana nodulin MtN21 family protein (AT4G01450) mRNA, complete cds [NM_178949]	AAGAGGAAGGCCGTACAAATGTTAACAACGGTCAACTTTTGGTTATTCCGATGACTCCTT
1	2.57	10.68	1.36	10	0.1	11.37	0	1.318e-05	0.0116716	0.00177744	0.111017	AT1G02160	AT1G02160	A_84_P810860	NM_001083980	ref|Arabidopsis thaliana unknown protein (AT1G02160) mRNA, complete cds [NM_001083980]	TGCTGCTTTACCTATGTGTTATTTTGTTTCTCAGAGGGAAGCTCGACTGGAACGCAATAA
1	2.32	12.34	1.21	11.73	0	12.94	0	1.32e-05	0.0116716	0.00434073	0.155537	AT3G57480	AT3G57480	A_84_P15629	NM_115608	ref|Arabidopsis thaliana zinc finger (C2H2 type, AN1-like) family protein (AT3G57480) mRNA, complete cds [NM_115608]	GGTTTCGTGATCCGGTGGATCTATTGAAGCATATCGATAAGGATCATCGTGGCACTTCTA
1	2.43	12.77	1.28	12.13	0	13.41	0.1	1.347e-05	0.0116716	0.0029004	0.134519	AT5G60300	AT5G60300	A_84_P19763	NM_125423	ref|Arabidopsis thaliana lectin protein kinase family protein (AT5G60300) mRNA, complete cds [NM_125423]	TTGGCAGTCAACAGATCAGCCATGGGGACAGACAATAGACACTAAGAACTCTCTTCACAT
1	2.77	15.07	1.47	14.34	0.1	15.81	0	1.386e-05	0.0116716	0.0008123	0.0860234	PAE1	AT1G53850	A_84_P14272	NM_001084248	ref|Arabidopsis thaliana PAE1; endopeptidase/ peptidase/ threonine-type endopeptidase (PAE1) mRNA, complete cds [NM_001084248]	TCCAAATAACGTGGATATTGCCAAGGTAGCACCAGCTTATCATCTCTACACTCCACAAGA
1	3.77	11.95	1.92	11	0.1	12.91	0.1	1.441e-05	0.0116716	3.255e-05	0.0226462	XTR6	AT4G25810	A_84_P15734	NM_118713	ref|Arabidopsis thaliana XTR6 (XYLOGLUCAN ENDOTRANSGLYCOSYLASE 6); hydrolase, acting on glycosyl bonds / hydrolase, hydrolyzing O-glycosyl compounds / _ (XTR6) mRNA, complete cds [NM_118713]	GTACAGAATAACTACATGATTTACAATTACTGTACGGACGCTAAAAGGTTCCCTCAAGGT
1	2.43	9.68	1.28	9.04	0.1	10.32	0	1.458e-05	0.0116716	0.00291402	0.134461	AT1G01070	AT1G01070	A_84_P231009	NM_202005	ref|Arabidopsis thaliana nodulin MtN21 family protein (AT1G01070) mRNA, complete cds [NM_202005]	TTCGCTTTGGCCCTTATTTTCAGGACTGAAAATGTGAAGATTCTAAAGACCAAAGCAGGA
1	2.52	14.92	1.34	14.25	0.1	15.59	0	1.464e-05	0.0116716	0.00216373	0.120795	ATARFA1F	AT1G10630	A_84_P19953	NM_100939	ref|Arabidopsis thaliana ATARFA1F (ARABIDOPSIS THALIANA ADP-RIBOSYLATION FACTOR A1F); GTP binding / copper ion binding / phospholipase activator/ prote_ (ATARFA1F) mRNA, complete cds [NM_100939]	AGAGATGAACTTCACAGGATGTTGAATGAAGATGAGCTTCGGGATGCAGTATTGCTTGTG
1	2.32	14.61	1.21	14.01	0	15.22	0	1.489e-05	0.0116716	0.00483352	0.161785	AT5G38530	AT5G38530	A_84_P23466	NM_123214	ref|Arabidopsis thaliana tryptophan synthase-related (AT5G38530) mRNA, complete cds [NM_123214]	GGTGGATTTATCATTCAGCGAAGAGAAGATACGAGAGTCTTTGTCCAAGGTTCCTCATGT
1	2.36	11.07	1.24	10.46	0	11.69	0	1.541e-05	0.0116716	0.00403759	0.151142	TES	AT3G43210	A_84_P22190	NM_114189	ref|Arabidopsis thaliana TES (TETRASPORE); microtubule motor (TES) mRNA, complete cds [NM_114189]	GAGCTCAACTTTGCATCTCCTTCAGATAAGAAGACTTGGATGATGGGTTGGAACTTCATA
1	2.48	13.17	1.31	12.51	0.1	13.82	0	1.556e-05	0.0116716	0.00257399	0.128472	GAMMA_CA3	AT5G66510	A_84_P869133	NM_126049	ref|Arabidopsis thaliana GAMMA CA3 (GAMMA CARBONIC ANHYDRASE 3); carbonate dehydratase (GAMMA CA3) mRNA, complete cds [NM_126049]	GGTTCTTCCATTTGGTATGGATGTGTCTTGAGAGGAGATGCTAACAGCATTAGTGTTGGA
1	2.45	8.71	1.29	8.06	0.1	9.35	0	1.577e-05	0.0116716	0.00291508	0.134373	AT5G57100	AT5G57100	A_84_P860108	NM_125092	ref|Arabidopsis thaliana transporter-related (AT5G57100) mRNA, complete cds [NM_125092]	GTTTAGTTCTTGGCTTCGACAAGATGTGAAGAAGATCCTCAAACGCAAAGACAGTGATGC
1	2.73	17.24	1.45	16.52	0.1	17.97	0	1.583e-05	0.0116716	0.00087395	0.0876275	AT5G20290	AT5G20290	A_84_P848518	NM_122036	ref|Arabidopsis thaliana 40S ribosomal protein S8 (RPS8A) (AT5G20290) mRNA, complete cds [NM_122036]	TGCCTCCAACAATGAGCTTGTACGTACTAAAGACACTTGTCAAGAGTGCTATTGTTCAGG
1	2.8	12.54	1.48	11.8	0.1	13.28	0.1	1.593e-05	0.0116716	0.00072844	0.0831818	AT2G31725	AT2G31725	A_84_P15107	NM_128730	ref|Arabidopsis thaliana unknown protein (AT2G31725) mRNA, complete cds [NM_128730]	TGCACAAATCCATTGAGGAAAATCTCAATACATTACCACATATTGTGCAGAGAATGAAGA
1	2.44	9.16	1.29	8.51	0	9.8	0.1	1.635e-05	0.0116716	0.00289253	0.134292	TA53275_3702		A_84_P237343	TA53275_3702	Unknown	TTTCTCAACATTTCACCAACCGCTGGGAAGCTATTCTAAAGCTCTTAACAAACAAGTCGT
1	3.33	11.35	1.74	10.48	0.1	12.22	0	1.665e-05	0.0116716	0.00011535	0.0389254	TC359914		A_84_P23043	TC359914	tc|Rep: Probable DNA gyrase subunit A, chloroplast/mitochondrial precursor - Arabidopsis thaliana (Mouse-ear cress), partial (93%) [TC359914]	GGATATCTCAATCCAATCTCGCAGAGCACGGTACTCCCTTCATGTGACAGTCTTTTCAAA
1	2.29	11.81	1.19	11.21	0.1	12.41	0	1.693e-05	0.0116716	0.00544202	0.167864	AT1G27520	AT1G27520	A_84_P11436	NM_102516	ref|Arabidopsis thaliana glycoside hydrolase family 47 protein (AT1G27520) mRNA, complete cds [NM_102516]	GTTCTTGACGAGCAAATCAATCATAAGTGTTGGAGCAACAAAGAGTGCGGAGTTGATGCC
1	2.13	7.81	1.09	7.26	0	8.35	0	1.735e-05	0.0116716	0.00974993	0.212376	AT4G28330	AT4G28330	A_84_P787412	EG467094	gb|AYARP31TR pooled cDNA populations Arabidopsis thaliana cDNA, mRNA sequence [EG467094]	GACAGTTGGAGAGCTCTGTTTCCATTTTTTCTAGTTTCACTTTTGGCTCACCTCCCAAAC
1	2.9	14.88	1.53	14.11	0	15.65	0.1	1.763e-05	0.0116716	0.00049633	0.0717061	TC398683		A_84_P858497	TC398683	tc|Rep: Fasciclin-like arabinogalactan protein 9 precursor - Arabidopsis thaliana (Mouse-ear cress), partial (31%) [TC398683]	AGTCAAGTGAACATTCAAGTCAATAGTTCATCCGAAGGTATTGACGGTGGTTCGAACCAA
1	2.85	14.89	1.51	14.13	0.1	15.64	0.1	1.768e-05	0.0116716	0.00057461	0.076649	AT5G05010	AT5G05010	A_84_P20554	NM_120583	ref|Arabidopsis thaliana clathrin adaptor complexes medium subunit-related (AT5G05010) mRNA, complete cds [NM_120583]	ATCTCTGTTCAGTTTGCAGCGACAAGTACCTACAGTGGCTTGAAGGTGACTGGAATGATT
1	2.71	9.72	1.44	9	0.1	10.44	0	1.779e-05	0.0116716	0.00103299	0.0915922	AT3G04130	AT3G04130	A_84_P831757	NM_111284	ref|Arabidopsis thaliana pentatricopeptide (PPR) repeat-containing protein (AT3G04130) mRNA, complete cds [NM_111284]	TGAGAAGTGGTCTCTTCATGCTTGCGAAAGAAGACAAGACCAGATCATGCATAAAGATGT
1	2.68	11.39	1.42	10.68	0.1	12.1	0.1	1.84e-05	0.0116716	0.00115807	0.0960881	AT3G57570	AT3G57570	A_84_P201988	NM_115617	ref|Arabidopsis thaliana binding (AT3G57570) mRNA, complete cds [NM_115617]	ATACTGGAAAACATTTCAGAGGGATTGCTCGAAGCAAGATCAGTTCTGTCCAAAGCATCT
1	2.23	12.45	1.16	11.87	0	13.03	0	1.864e-05	0.0116716	0.00672862	0.181112	AT5G47570	AT5G47570	A_84_P63814	NM_124130	ref|Arabidopsis thaliana unknown protein (AT5G47570) mRNA, complete cds [NM_124130]	GAGAAGACTTCTGGTTCAGGAAATCTTGAGTTGTGTTTTGTAACTTTTAGAAAACAATCG
1	3.17	13.62	1.66	12.79	0.1	14.45	0	1.865e-05	0.0116716	0.00020292	0.0496	UBC27	AT5G50870	A_84_P811766	NM_124465	ref|Arabidopsis thaliana UBC27 (ubiquitin-conjugating enzyme 27); ubiquitin-protein ligase (UBC27) mRNA, complete cds [NM_124465]	AATATTAGTAGCCAAAGCGGTGCAATATGCTTGGATATCTTGAAAGACCAGTGGAGTCCA
1	2.3	12.14	1.2	11.54	0	12.75	0.1	1.911e-05	0.0116716	0.00507979	0.164783	AT5G04710	AT5G04710	A_84_P21499	NM_120553	ref|Arabidopsis thaliana aspartyl aminopeptidase, putative (AT5G04710) mRNA, complete cds [NM_120553]	ATCGCGTACAGACATTTCAAGGCGTTTTATCGATCTTTCTCAAGCGTAGACAAGAAGCTC
1	2.46	15.51	1.3	14.86	0.1	16.16	0.1	1.914e-05	0.0116716	0.002764	0.133677	AT2G20450	AT2G20450	A_84_P816546	NM_127604	ref|Arabidopsis thaliana 60S ribosomal protein L14 (RPL14A) (AT2G20450) mRNA, complete cds [NM_127604]	AGAGAAGAGCTGCCCTCAATGATTTTGACAGGTTCAAGATCATTTTGGCCAAAATCAAGA
1	2.78	14.23	1.47	13.49	0.1	14.96	0.1	1.934e-05	0.0116716	0.0008046	0.0860142	AT1G15370	AT1G15370	A_84_P20885	NM_101406	ref|Arabidopsis thaliana unknown protein (AT1G15370) mRNA, complete cds [NM_101406]	GAGAACACCGACAAAGACAGGATCAAGCGACTCATCAGATTGAAACCTCCTTCTGAAGTT
1	2.33	13.54	1.22	12.93	0.1	14.16	0	1.969e-05	0.0116716	0.00450164	0.158169	AT5G08580	AT5G08580	A_84_P277190	NM_120945	ref|Arabidopsis thaliana calcium-binding EF hand family protein (AT5G08580) mRNA, complete cds [NM_120945]	AACAGAGTCCAGCACGAATCTCTCTCACGTAGATCATCTGGTGATTTAGAAGTTAGAAGA
1	2.17	11.51	1.12	10.95	0	12.07	0	1.991e-05	0.0116716	0.00810721	0.196467	AT5G58150	AT5G58150	A_84_P15098	NM_125200	ref|Arabidopsis thaliana leucine-rich repeat transmembrane protein kinase, putative (AT5G58150) mRNA, complete cds [NM_125200]	GGAACAGGAGCGAAATGCTTCTCCGACATTAGAATCCGATGTGTATAGCTTTGGAGTTGT
1	2.41	9.61	1.27	8.97	0	10.24	0.1	1.993e-05	0.0116716	0.00306891	0.136591	RECQI1	AT3G05740	A_84_P18324	NM_111448	ref|Arabidopsis thaliana RECQI1 (Arabidopsis RecQ helicase l1); ATP binding / ATP-dependent helicase/ helicase/ nucleic acid binding (RECQI1) mRNA, complete cds [NM_111448]	TCATTCGACCGGATGATTTGTAAAAGCAGTTTAAATCCGTGTGATAACTGTGAAAGAAGC
1	2.64	13.32	1.4	12.62	0.1	14.02	0.1	2.017e-05	0.0116716	0.00134781	0.10192	AT3G05760	AT3G05760	A_84_P267910	NM_111450	ref|Arabidopsis thaliana nucleic acid binding / zinc ion binding (AT3G05760) mRNA, complete cds [NM_111450]	GTTTGCAACTTTGTAATCTGACACATCATAACGATATTTTTCTCATTGTGCAAGAAGAGG
1	4.35	16.84	2.12	15.78	0.2	17.9	0	2.028e-05	0.0116716	9.64e-06	0.00968889	EMB2296	AT2G18020	A_84_P786088	NM_127358	ref|Arabidopsis thaliana EMB2296 (embryo defective 2296); structural constituent of ribosome (EMB2296) mRNA, complete cds [NM_127358]	GCTGCTGCTTCAGCTGCCAAGGCAGACTAGAGTTAAAAGAGATAAACTTTGTTTCTCTTG
1	2.44	14.6	1.29	13.95	0.1	15.24	0	2.034e-05	0.0116716	0.00286218	0.134541	AT1G76810	AT1G76810	A_84_P13386	NM_106331	ref|Arabidopsis thaliana eukaryotic translation initiation factor 2 family protein / eIF-2 family protein (AT1G76810) mRNA, complete cds [NM_106331]	TAACTACCGGGATGAATTATCGTTGGAAGAATGGAAGCTAGTAGTGAAACTGAAGAACAT
1	2.26	11.96	1.18	11.37	0.1	12.55	0	2.035e-05	0.0116716	0.00614958	0.178145	AT3G58020	AT3G58020	A_84_P760132	NM_115664	ref|Arabidopsis thaliana heat shock protein binding (AT3G58020) mRNA, complete cds [NM_115664]	CCGACTGCTATTAGTGTTAGACTCGGAATGAATCACATTTAAACCTGGCTTTTCTCCAGT
1	2.78	12	1.48	11.27	0.1	12.74	0.1	2.04e-05	0.0116716	0.00075657	0.0846832	ATSWI3B	AT2G33610	A_84_P824540	NM_128921	ref|Arabidopsis thaliana ATSWI3B (SWITCH SUBUNIT 3); DNA binding (ATSWI3B) mRNA, complete cds [NM_128921]	AAATCGACAAGATGCCAATGCTGCATCGAGTGGTGAAACCACTAGAAACGAATCTGAAAG
1	2.43	14.17	1.28	13.53	0	14.81	0.1	2.084e-05	0.0116716	0.00278939	0.13376	VPS35A	AT2G17790	A_84_P12259	NM_127333	ref|Arabidopsis thaliana VPS35A (VPS35 HOMOLOG A) (VPS35A) mRNA, complete cds [NM_127333]	ATCATTCTTTGCAACTACGCTTGAGTTCATGGAGTTCCAAAAGCAGAAAGAGGGTGCCAT
1	2.36	15.5	1.24	14.88	0.1	16.12	0	2.105e-05	0.0116716	0.0040751	0.15117	CUE1	AT5G33320	A_84_P16835	NM_122856	ref|Arabidopsis thaliana CUE1 (CAB UNDEREXPRESSED 1); antiporter/ triose-phosphate transmembrane transporter (CUE1) mRNA, complete cds [NM_122856]	TTGCGGGTGTCTTCTTATACTCCAGAGTGAAGGGTATTAAGCCAAAGCCAAAGACTGCTT
1	2.73	13.65	1.45	12.92	0.1	14.37	0.1	2.11e-05	0.0116716	0.00093127	0.0877333	KINESIN-13A	KINESIN-13A	A_84_P23068	NM_112536	ref|Arabidopsis thaliana KINESIN-13A; ATP binding / microtubule motor (KINESIN-13A) mRNA, complete cds [NM_112536]	AGGAAATGAAACTTCTAGCGGAGGTGGACCAACCGGGAAGCATGATAGAAAACTATGTGA
1	2.46	12.4	1.3	11.75	0.1	13.05	0	2.19e-05	0.0116716	0.00287855	0.134332	AT3G56210	AT3G56210	A_84_P90559	NM_001084833	ref|Arabidopsis thaliana binding (AT3G56210) mRNA, complete cds [NM_001084833]	CATTTCAACATACAAGTCAAACATACTCGAGAAGCTAGTTGAGAAAAACCTCGCTGTCTC
1	2.44	13.98	1.28	13.33	0	14.62	0.1	2.191e-05	0.0116716	0.0029831	0.135031	AT1G21770	AT1G21770	A_84_P813851	NM_102026	ref|Arabidopsis thaliana unknown protein (AT1G21770) mRNA, complete cds [NM_102026]	ACTCAGAGGATGATCCAAGAACCTCAAGTCTAGCATCTGATAAGTCCTGGTTTAAAGCCT
1	2.78	14.69	1.47	13.95	0.1	15.43	0	2.213e-05	0.0116716	0.00076471	0.0849631	AT4G13780	AT4G13780	A_84_P20430	NM_117452	ref|Arabidopsis thaliana methionine--tRNA ligase, putative / methionyl-tRNA synthetase, putative / MetRS, putative (AT4G13780) mRNA, complete cds [NM_117452]	AAAGATGTGCCCTTCACTACATCTGCAGGTGTATGCAAAGTTTCATCCATCAGCAATGGC
1	3.93	14.73	1.97	13.74	0.2	15.72	0	2.226e-05	0.0116716	2.185e-05	0.0173333	AT3G18190	AT3G18190	A_84_P18349	NM_112702	ref|Arabidopsis thaliana chaperonin, putative (AT3G18190) mRNA, complete cds [NM_112702]	CGATCACTTTAGCAACTGAATGCGTTAGGATGATTTTGAAGATTGATGACATCGTAACTG
1	2.12	13.54	1.09	13	0	14.09	0	2.229e-05	0.0116716	0.0105183	0.216594	TIC40	AT5G16620	A_84_P10188	NM_121668	ref|Arabidopsis thaliana TIC40 (TIC40) mRNA, complete cds [NM_121668]	AAAGAGGTAATGGATGTGTTCAACAAGATATCGCAGCTCTTCCCAGGAATGACGGGTTGA
1	2.35	12.04	1.23	11.42	0	12.66	0.1	2.251e-05	0.0116716	0.00388271	0.150065	AT3G59680	AT3G59680	A_84_P828302	NM_115830	ref|Arabidopsis thaliana unknown protein (AT3G59680) mRNA, complete cds [NM_115830]	ATTTATCACCAGCTGAGAAAATGCTCGTCTCTCAAGGTAGCTGCGAATTCTTTCACTAGG
1	2.41	14.3	1.27	13.66	0.1	14.93	0	2.265e-05	0.0116716	0.00343008	0.143619	TTL	AT4G24900	A_84_P312503	NM_001037016	ref|Arabidopsis thaliana TTL (Transthyretin-Like protein); steroid binding (TTL) mRNA, complete cds [NM_001037016]	GTACCACTACGGGAACATGTATCAAAATTGCTATGAAATGAAGTCTTTATTCGACATGTA
1	37.85	9.99	5.24	7.36	0.4	12.61	0.4	2.276e-05	0.0116716	0	0	AtGH9C1	AT1G48930	A_84_P12397	NM_103786	ref|Arabidopsis thaliana AtGH9C1 (Arabidopsis thaliana glycosyl hydrolase 9C1); catalytic/ hydrolase, hydrolyzing O-glycosyl compounds (AtGH9C1) mRNA, complete cds [NM_103786]	CTTTGAGAGCAGGACAAGCTTATGATTTTGTCTATGTACAAGGTGGCCCTCAAGCTAAAG
1	2.47	14.14	1.3	13.49	0.1	14.79	0	2.287e-05	0.0116716	0.00253905	0.128	JAZ12	AT5G20900	A_84_P176584	NM_122098	ref|Arabidopsis thaliana JAZ12 (JASMONATE-ZIM-DOMAIN PROTEIN 12) (JAZ12) mRNA, complete cds [NM_122098]	CAGGCAATGTCTCTATCAAGGAGGAATTTCCAACTGCTTAGCAGAAGATCAAACCTCCAC
1	2.73	15.52	1.45	14.79	0.1	16.24	0	2.295e-05	0.0116716	0.00095126	0.0879673	TA28507_3702		A_84_P810338	TA28507_3702	Unknown	GATAGCAACGTCTCTCACTTTGGACTTGAAGCTGGACAGTCTTCGAACTCAAAGATGAAG
1	2.31	14.61	1.21	14	0.1	15.21	0	2.299e-05	0.0116716	0.00512437	0.164811	TA26727_3702		A_84_P807021	TA26727_3702	tc|Rep: Chromosome chr8 scaffold_68, whole genome shotgun sequence - Vitis vinifera (Grape), partial (81%) [TC391493]	CTAGCAGAGGGTTTCAGAATTGTTATCAATGATGGTCCTCAAGGCTGTGATGAAAGGAGA
1	3.1	13.29	1.63	12.47	0.1	14.1	0.1	2.3e-05	0.0116716	0.00024511	0.0540683	A_84_P182034		A_84_P182034	A_84_P182034	Unknown	ATGTTGATATTTGTTGTAGTGATATCCACTGGTTGGTACAATGAGTACAATGCCTGGACT
1	2.45	14.88	1.29	14.24	0.1	15.53	0	2.337e-05	0.0116716	0.00278841	0.133856	ATRAB7B	AT3G18820	A_84_P23091	NM_112768	ref|Arabidopsis thaliana ATRAB7B (ARABIDOPSIS RAB GTPASE HOMOLOG G3F); GTP binding (ATRAB7B) mRNA, complete cds [NM_112768]	ACATTCCTTACTTTGAGACCTCTGCCAAGGTAGGTACTAATGTGGAGGAAGCTTTCCAAT
1	2.15	9.55	1.11	9	0	10.1	0	2.343e-05	0.0116716	0.00899169	0.204529	AT1G27360	AT1G27360	A_84_P87679	NM_001084135	ref|Arabidopsis thaliana squamosa promoter-binding protein-like 11 (SPL11) (AT1G27360) mRNA, complete cds [NM_001084135]	CCTGGCCCAACCACATGTGCAGCCATTTTCTCTACTCTGTTCATATGATGTTGTACCAAA
2	33.47	9.5	5.06	6.97	0.1	12.04	0.5	2.423e-05	0.0116716	0	0	AT5G57625	AT5G57625	A_84_P785986	NM_148145	ref|Arabidopsis thaliana allergen V5/Tpx-1-related family protein (AT5G57625) mRNA, complete cds [NM_148145]	TATGTTGTTGTTTCCAATGTCCTCTCGGTCATGTCCTCAAAATTTTGTTGAGTGGCCTAC
1	2.06	11.21	1.04	10.69	0	11.73	0	2.426e-05	0.0116716	0.0127465	0.235456	AT5G16610	AT5G16610	A_84_P74894	NM_203062	ref|Arabidopsis thaliana unknown protein (AT5G16610) mRNA, complete cds [NM_203062]	GAAGCTGTGAATCTGTTATAGAGTCTTCTTCAACTGTTGATTGTTTATTTACTTGGTCAG
1	2.84	14.58	1.5	13.83	0.1	15.33	0	2.432e-05	0.0116716	0.00063131	0.0784286	AT4G33640	AT4G33640	A_84_P790106	NM_119520	ref|Arabidopsis thaliana unknown protein (AT4G33640) mRNA, complete cds [NM_119520]	AATAGTCGCATTTGAAGGTGAACTTTTGCTTCAAGGCGTTCACGATAAGGTTGAGATCAC
1	2.14	14.7	1.1	14.15	0	15.25	0.1	2.472e-05	0.0116716	0.00940938	0.20837	AT5G35980	AT5G35980	A_84_P766887	NM_122989	ref|Arabidopsis thaliana protein kinase family protein (AT5G35980) mRNA, complete cds [NM_122989]	GCTTGTGGGCTTCTGATCAGAACGTGCTTATTCATTGTGCTTTTTGCACAAATAAACAAA
1	2.32	10.69	1.21	10.08	0.1	11.29	0	2.48e-05	0.0116716	0.00489199	0.162659	AT2G05120	AT2G05120	A_84_P572109	NM_126541	ref|Arabidopsis thaliana unknown protein (AT2G05120) mRNA, complete cds [NM_126541]	CCCTGAGGATTCAACTTCTTCTGTAGAGGACGTTTTGATGAGTCATAAAGATTTCGCTGA
2	2.94	12.67	1.56	11.89	0.1	13.45	0	2.517e-05	0.0116716	0.00042539	0.0674947	PRMT4A	AT5G49020	A_84_P15938	NM_124279	ref|Arabidopsis thaliana PRMT4A (PROTEIN ARGININE METHYLTRANSFERASE 4A); [myelin basic protein]-arginine N-methyltransferase/ histone-arginine N-methyl_ (PRMT4A) mRNA, complete cds [NM_124279]	GACATACATATACATAGTGATGACTTGGAAGAACTAGAGTTGCTACAACAAAACGCAAAC
1	2.44	11.22	1.29	10.57	0.1	11.86	0.1	2.521e-05	0.0116716	0.00278549	0.134	FIO1	AT2G21070	A_84_P592651	NM_001036305	ref|Arabidopsis thaliana FIO1 (FIONA1); methyltransferase (FIO1) mRNA, complete cds [NM_001036305]	AATGATGAATCTTCAAATCTTAGACACATGACATGTTCTTACACACAAAAACAAGCCGTC
1	2.26	9.77	1.18	9.18	0.1	10.36	0	2.538e-05	0.0116716	0.0061218	0.177796	AT3G08800	AT3G08800	A_84_P832988	NM_111714	ref|Arabidopsis thaliana binding (AT3G08800) mRNA, complete cds [NM_111714]	GCATTGAGTGTTTGTTTGAAGACATTTGTTACAGAAAACAGCGTCATGGTCCCAAGCATC
1	2.58	16.41	1.37	15.73	0.1	17.1	0	2.545e-05	0.0116716	0.0017448	0.11035	AT2G04390	AT2G04390	A_84_P808903	NM_126472	ref|Arabidopsis thaliana 40S ribosomal protein S17 (RPS17A) (AT2G04390) mRNA, complete cds [NM_126472]	CTTTCACACTAACAAGAAGATCCTTGAAGAGGTTGCCATCATCCCATCAAAGAGACTCCG
1	2.92	13.96	1.55	13.19	0.1	14.73	0.1	2.65e-05	0.0116716	0.00045378	0.0700341	BPS1	AT1G01550	A_84_P785346	NM_100037	ref|Arabidopsis thaliana BPS1 (BYPASS 1) (BPS1) mRNA, complete cds [NM_100037]	AATCTGTCGAAAGCTCAGTCATCACTAGACAGTTGGAAGCAACACATTGTCTCCAAGAAC
1	2.24	9.09	1.16	8.51	0.1	9.67	0	2.65e-05	0.0116716	0.00569872	0.172603	AT1G78730	AT1G78730	A_84_P310733	NM_106520	ref|Arabidopsis thaliana F-box family protein (AT1G78730) mRNA, complete cds [NM_106520]	AACACTACGCTTGGGTGATTTCAGAGGAAATGAAGAATCTGCCTTGCTCAAGAAACTCCT
1	2.43	15.38	1.28	14.74	0.1	16.02	0	2.68e-05	0.0116716	0.00314047	0.138684	EIF2_GAMMA	AT1G04170	A_84_P20855	NM_100298	ref|Arabidopsis thaliana EIF2 GAMMA; translation factor, nucleic acid binding / translation initiation factor (EIF2 GAMMA) mRNA, complete cds [NM_100298]	ATTGGTTCGATGTCCACTGGAGCCAAAGTTGTAGGAGTTAAAGTCGATCTGGCTAAACTG
1	2.57	15.01	1.36	14.33	0.1	15.7	0	2.698e-05	0.0116716	0.00168271	0.109643	AT1G72160	AT1G72160	A_84_P22527	NM_105874	ref|Arabidopsis thaliana SEC14 cytosolic factor family protein / phosphoglyceride transfer family protein (AT1G72160) mRNA, complete cds [NM_105874]	CCCATAGCTTCAAAGTGAATGAGCTTGGCAAGGTTTTACTCACAGTAGACAACCCAACCT
1	2.92	13.36	1.55	12.59	0.1	14.13	0.1	2.7e-05	0.0116716	0.0004391	0.0689444	AT2G21120	AT2G21120	A_84_P119502	NM_127682	ref|Arabidopsis thaliana unknown protein (AT2G21120) mRNA, complete cds [NM_127682]	CAGAACATGTAAGATGGTACGACTCGAGAAAGAGCATGAACGAAGAACATTTGGTAAGCC
1	2.32	11.39	1.21	10.78	0.1	11.99	0	2.773e-05	0.0116716	0.00489774	0.162611	ATCDPMEK	AT2G26930	A_84_P22070	NM_128250	ref|Arabidopsis thaliana ATCDPMEK (4-(CYTIDINE 5'-PHOSPHO)-2-C-METHYL-D-ERITHRITOL KINASE); 4-(cytidine 5'-diphospho)-2-C-methyl-D-erythritol kinase (ATCDPMEK) mRNA, complete cds [NM_128250]	TTTATGACGCGTGAGGCTAATGAATGGTACAAAGAACCTGCTTCTGCAAATGCTACTACC
2	2.92	11.1	1.54	10.33	0.1	11.87	0	2.789e-05	0.0116716	0.00045582	0.0701088	VLN1	AT2G29890	A_84_P825500	NM_001036367	ref|Arabidopsis thaliana VLN1 (VILLIN-LIKE 1); actin binding / actin filament binding (VLN1) mRNA, complete cds [NM_001036367]	TCACAGTCAAAGGATAATGCATCACGTGATTTACAAAGTCGATCTGTGAGCTCAAACGGA
1	2.02	10.89	1.01	10.39	0	11.4	0	2.817e-05	0.0116716	0.0153455	0.252796	ATS1	AT1G32200	A_84_P14377	NM_179407	ref|Arabidopsis thaliana ATS1; glycerol-3-phosphate O-acyltransferase (ATS1) mRNA, complete cds [NM_179407]	GATTAAACACAGAAGAGGAGTAGAAGCATCAACTTCAAGGGTCTCTTTGTCACAACCTTG
1	2.8	15.2	1.48	14.46	0.1	15.95	0.1	2.847e-05	0.0116716	0.00073056	0.0832141	TA31061_3702		A_84_P814676	TA31061_3702	Unknown	GCCCAATCGAAAGGAGCTAAGCTGAAAGGAGTGGTTTTTGATTTGGACACCTACATAAAC
1	2.32	13.65	1.22	13.04	0.1	14.26	0.1	2.856e-05	0.0116716	0.00469889	0.160486	AXR1	AT1G05180	A_84_P18005	NM_100396	ref|Arabidopsis thaliana AXR1 (AUXIN RESISTANT 1); small protein activating enzyme (AXR1) mRNA, complete cds [NM_100396]	GTCATCAAGCTTGTCACAAAGCAGTTTGTTCCGATGTTGGGGACTTACATCTTCAATGGC
1	2.2	12.85	1.14	12.28	0	13.42	0.1	2.927e-05	0.0116716	0.00718956	0.186417	FHY3	AT3G22170	A_84_P14609	NM_001125201	ref|Arabidopsis thaliana FHY3 (FAR-RED ELONGATED HYPOCOTYLS 3); transcription activator/ transcription factor (FHY3) mRNA, complete cds [NM_001125201]	TGCCAATTTTTCTTACGACATCCGGGATGATCCTAATGTGAGGACTACGCAGTTGCATGA
1	2.38	10.75	1.25	10.13	0.1	11.38	0	2.933e-05	0.0116716	0.00384697	0.149836	AT4G27620	AT4G27620	A_84_P787433	NM_118898	ref|Arabidopsis thaliana unknown protein (AT4G27620) mRNA, complete cds [NM_118898]	ATGATAGTTGAAATGCAGGAACAGATTCTAGAGCTGCAAAACTCGCTAAACGCCCAGATG
1	3.48	17.55	1.8	16.65	0.2	18.45	0	2.933e-05	0.0116716	7.528e-05	0.0315185	AT2G25210	AT2G25210	A_84_P804800	NM_128078	ref|Arabidopsis thaliana 60S ribosomal protein L39 (RPL39A) (AT2G25210) mRNA, complete cds [NM_128078]	TCACTGGATTCGTCTTCGTACCGACAACACCATCAGGTACAATGCTAAGCGTAGGCATTG
1	2.02	12.24	1.01	11.73	0	12.74	0	2.991e-05	0.0116716	0.0142275	0.245186	AT5G06370	AT5G06370	A_84_P818520	NM_120720	ref|Arabidopsis thaliana NC domain-containing protein (AT5G06370) mRNA, complete cds [NM_120720]	GAACAACTGTGAGGATTTCGCTATATATTGCAAAACCGCATTGCTGGTTCTTGAGGGAAG
1	2.22	14.02	1.15	13.45	0.1	14.59	0	3.029e-05	0.0116716	0.00732977	0.188325	SDRB	AT3G12800	A_84_P789571	NM_112116	ref|Arabidopsis thaliana SDRB (SHORT-CHAIN DEHYDROGENASE-REDUCTASE B); binding / catalytic/ oxidoreductase (SDRB) mRNA, complete cds [NM_112116]	TCCAGGTCCTATTGGAGGTACACCTGGAATGAGTAAACTTGTACCTGAGGAGATTGAAAA
1	2.64	16.05	1.4	15.35	0.1	16.75	0	3.089e-05	0.0116716	0.00136134	0.101921	HTA6	AT5G59870	A_84_P20707	NM_125380	ref|Arabidopsis thaliana HTA6; DNA binding (HTA6) mRNA, complete cds [NM_125380]	CACTAAACCAGCTGAAGAAAAGGCTACCAAATCACCAGTCAAGTCTCCAAAGAAAGCTTA
1	2.4	15.18	1.26	14.55	0.1	15.81	0	3.126e-05	0.0116716	0.00331729	0.141919	UEV1D-4	AT3G52560	A_84_P14661	NM_001084803	ref|Arabidopsis thaliana UEV1D-4 (UBIQUITIN E2 VARIANT 1D-4); protein binding / ubiquitin-protein ligase (UEV1D-4) mRNA, complete cds [NM_001084803]	ATTCACGTGTCAACATGGCTTGTGTCAACCACGAAACAGGAGTGGTGGATCCTAAGAAAT
1	2.91	8.68	1.54	7.91	0.1	9.45	0.1	3.219e-05	0.0116716	0.00049261	0.0713974	AT1G04700	AT1G04700	A_84_P15166	NM_100350	ref|Arabidopsis thaliana protein kinase family protein (AT1G04700) mRNA, complete cds [NM_100350]	TTTACGGAGATTGTTGAACGACTTCGATCAATGACTGTTGCCTTGCAACCCAAGCGAAGA
1	3.4	10.39	1.77	9.51	0.1	11.27	0.1	3.225e-05	0.0116716	9.456e-05	0.034208	AT5G44060	AT5G44060	A_84_P823566	NM_123773	ref|Arabidopsis thaliana unknown protein (AT5G44060) mRNA, complete cds [NM_123773]	CAGTTTGTTCGAATCAGCTCTTAGCTGGTTACTTGGCTCATGAGTTTCTCAACAATGGCA
1	2.28	11.05	1.19	10.45	0.1	11.65	0	3.238e-05	0.0116716	0.00542893	0.167803	AT5G55400	AT5G55400	A_84_P18798	NM_124922	ref|Arabidopsis thaliana fimbrin-like protein, putative (AT5G55400) mRNA, complete cds [NM_124922]	GACAATGACGCAGACATTTTGTCAGATATCACCTCCATCTCAGAGGAAGCAGCTAACGAA
1	2.25	9.07	1.17	8.49	0	9.66	0.1	3.247e-05	0.0116716	0.00587245	0.174476	AT5G24510	AT5G24510	A_84_P18713	NM_122359	ref|Arabidopsis thaliana 60s acidic ribosomal protein P1, putative (AT5G24510) mRNA, complete cds [NM_122359]	CAATCAGTCTCTATTCCCGAGGAGAAGAAGAATGAGATGGAGGTGATCAAAGAAGAGAGT
1	2.62	15.08	1.39	14.39	0	15.78	0.1	3.287e-05	0.0116716	0.00135321	0.101817	PIP1;4	AT4G00430	A_84_P809476	NM_202760	ref|Arabidopsis thaliana PIP1;4 (PLASMA MEMBRANE INTRINSIC PROTEIN 1;4); water channel (PIP1;4) mRNA, complete cds [NM_202760]	ACTGTAATGGGAGTTAAGAGAGCACCAAACATGTGTGCTTCTGTTGGAATCCAAGGTATC
2	2.45	14.73	1.29	14.08	0.1	15.38	0.1	3.29e-05	0.0116716	0.00279284	0.133642	AT1G31850	AT1G31850	A_84_P76324	NM_102922	ref|Arabidopsis thaliana dehydration-responsive protein, putative (AT1G31850) mRNA, complete cds [NM_102922]	TCTCCTGTGATGCACACTACAGAGAGAAGGATCTAGTCCTTTGAGTCCAAGATATAGCTC
1	2.29	13.91	1.2	13.31	0.1	14.51	0.1	3.292e-05	0.0116716	0.00526298	0.165733	AT3G54360	AT3G54360	A_84_P11836	NM_115296	ref|Arabidopsis thaliana protein binding / zinc ion binding (AT3G54360) mRNA, complete cds [NM_115296]	GCTCTCTGTACTGGAGTTCCTTAAGAAGCAAGTAGAAACCGATGCTGAAACTGCACTCTA
1	2.14	13	1.1	12.45	0	13.55	0	3.299e-05	0.0116716	0.00920814	0.206544	AT3G29320	AT3G29320	A_84_P14611	NM_113857	ref|Arabidopsis thaliana glucan phosphorylase, putative (AT3G29320) mRNA, complete cds [NM_113857]	GTGACCGGACGATCCACGAATACGCCAAAGACATATGGAATATTAAGCAAGTGGAACTTC
1	2.46	13.07	1.3	12.42	0.1	13.72	0	3.326e-05	0.0116716	0.00286687	0.134342	AT3G07180	AT3G07180	A_84_P843826	NM_202516	ref|Arabidopsis thaliana GPI transamidase component PIG-S-related (AT3G07180) mRNA, complete cds [NM_202516]	TTGTCCTTGCAGCAGTACGAGAATGGAAGAGATACAAACAAGAGAAGGCAAAGTACTTGA
1	2.3	13.15	1.2	12.54	0.1	13.75	0	3.326e-05	0.0116716	0.0051816	0.164661	ATAUX2-11	AT5G43700	A_84_P818769	NM_123736	ref|Arabidopsis thaliana ATAUX2-11 (AUXIN INDUCIBLE 2-11); DNA binding / transcription factor (ATAUX2-11) mRNA, complete cds [NM_123736]	TGAAGCTACTGAGAAAGAGATTGAATCCACTGGAAAAACTGAAACCGCTTCTCCTCCAAA
1	2.68	7.78	1.42	7.07	0	8.49	0.1	3.362e-05	0.0116716	0.00112747	0.0949423	AT1G63570	AT1G63570	A_84_P14383	NM_105035	ref|Arabidopsis thaliana receptor-like protein kinase-related (AT1G63570) mRNA, complete cds [NM_105035]	AAATGTATTTTGAGATATAGAACCTTTGTTTTGCCATCACCAGCGCCGTCTCCATCGTCT
1	4.27	7.97	2.09	6.93	0	9.02	0.2	3.363e-05	0.0116716	1.221e-05	0.0106154	AT2G47530	AT2G47530	A_84_P526993	NM_130321	ref|Arabidopsis thaliana unknown protein (AT2G47530) mRNA, complete cds [NM_130321]	GAAGGGATACTTCTACTTCATCACGTACGGACTCTCACACAAGGTGAATAACATCAGCAG
1	2.9	11.77	1.54	11	0.1	12.54	0.1	3.413e-05	0.0116716	0.00050677	0.072519	AT2G17670	AT2G17670	A_84_P19823	NM_127321	ref|Arabidopsis thaliana pentatricopeptide (PPR) repeat-containing protein (AT2G17670) mRNA, complete cds [NM_127321]	GTTTGTCAGATGCTTCTGCGTACTCTACACTTGAAACTACCTTGAAATGGTTGAAAAAAG
1	2.75	12.97	1.46	12.25	0.1	13.7	0	3.418e-05	0.0116716	0.0009211	0.0882458	AT4G37820	AT4G37820	A_84_P20513	NM_119943	ref|Arabidopsis thaliana unknown protein (AT4G37820) mRNA, complete cds [NM_119943]	CTGATCTAGAAACTCTTCCTGAAACCAGCAATGGATTGATCAGCGACAAAGTTGCTGCTG
1	2.67	14.66	1.42	13.95	0.1	15.37	0	3.426e-05	0.0116716	0.00125599	0.0979241	HYD1	AT1G20050	A_84_P14355	NM_101859	ref|Arabidopsis thaliana HYD1 (HYDRA1); C-8 sterol isomerase (HYD1) mRNA, complete cds [NM_101859]	GAAAAAGATTTGTGCAGCTGCTGCCATTGCCAACAACAACGTCGAGACAAAGACGAAGAA
1	2.37	10.38	1.24	9.76	0.1	11	0	3.428e-05	0.0116716	0.00400221	0.151448	AT3G44670	AT3G44670	A_84_P844467	NM_001084768	ref|Arabidopsis thaliana ATP binding / nucleoside-triphosphatase/ nucleotide binding / protein binding / transmembrane receptor (AT3G44670) mRNA, complete cds [NM_001084768]	TGCTTCAATCACAGAGCTACTTCTGGGGATTCATTGAAAATCAAGTTGAAGGAGTCGTCT
1	3.33	12.19	1.74	11.32	0.1	13.06	0.1	3.459e-05	0.0116716	0.00010739	0.0370687	PMP	AT3G24160	A_84_P807379	NM_113321	ref|Arabidopsis thaliana PMP (PUTATIVE TYPE 1 MEMBRANE PROTEIN) (PMP) mRNA, complete cds [NM_113321]	TTTGCACCTTCAGCAACTTTGACAGCTGATGGCTCATCCAAGTTGAACAAGATTCTAAAA
1	2.25	15.79	1.17	15.21	0.1	16.38	0	3.476e-05	0.0116716	0.00539522	0.167794	PMM	AT2G45790	A_84_P19228	NM_130142	ref|Arabidopsis thaliana PMM (PHOSPHOMANNOMUTASE); phosphomannomutase (PMM) mRNA, complete cds [NM_130142]	AAACAATTGGCCATTCAGTTACGAGTCCAGATGACACAGTGGCAAAATGCAAGGCTCTGT
1	3.01	10.82	1.59	10.03	0.1	11.62	0.1	3.538e-05	0.0116716	0.00034356	0.0631545	ATNUDT10	AT4G25434	A_84_P17624	NM_179112	ref|Arabidopsis thaliana ATNUDT10 (Arabidopsis thaliana Nudix hydrolase homolog 10); ADP-ribose diphosphatase/ NAD or NADH binding / catalytic (ATNUDT10) mRNA, complete cds [NM_179112]	ACGATCTCTTCAAAGATATTCACCACATTTGCTCAATGAAAATGGAGAAGAGCTATAGTG
1	23.96	9.31	4.58	7.01	0.3	11.6	0.4	3.548e-05	0.0116716	0	0	AT1G30870	AT1G30870	A_84_P17027	NM_102824	ref|Arabidopsis thaliana cationic peroxidase, putative (AT1G30870) mRNA, complete cds [NM_102824]	TGAAGATCGTGTCGGAGAGATCAGGAAGGTTTGCAGCAAATCTAACTCCAGAGCTTACTA
1	2.39	12.48	1.26	11.86	0.1	13.11	0	3.553e-05	0.0116716	0.00366157	0.146657	LUH	AT2G32700	A_84_P818096	NM_179862	ref|Arabidopsis thaliana WD-40 repeat family protein (LUH) mRNA, complete cds [NM_179862]	TTCCAGCCAAGAACAGGACAGTTTTTAGCTGCAGCGTCAGAAAATACTGTGTCAATTTTT
1	2.8	14.52	1.49	13.78	0.1	15.26	0.1	3.562e-05	0.0116716	0.0007019	0.0833071	AT2G46600	AT2G46600	A_84_P22915	NM_130225	ref|Arabidopsis thaliana calcium-binding protein, putative (AT2G46600) mRNA, complete cds [NM_130225]	TGAGATGATGGAAGACGCCGAAACTTGGTTGGAGAAAGCACTCACCCAAGAACTATGTAA
1	2.32	11.77	1.22	11.16	0	12.38	0.1	3.564e-05	0.0116716	0.00452649	0.158796	AT5G59350	AT5G59350	A_84_P231869	NM_125326	ref|Arabidopsis thaliana unknown protein (AT5G59350) mRNA, complete cds [NM_125326]	GTACAACAATTACAAATCTTAGAACGTTAGTGGTTGTTTAGTATTAGCATCTCTGTGGCT
1	2.12	13.23	1.08	12.69	0.1	13.77	0	3.627e-05	0.0116716	0.00930924	0.207781	AT1G75800	AT1G75800	A_84_P805290	NM_106230	ref|Arabidopsis thaliana pathogenesis-related thaumatin family protein (AT1G75800) mRNA, complete cds [NM_106230]	GATGTTTAAAACTGCGTGTCCACGTGCTTACAGCTACGCTTACGATGATCAGAGTAGTAC
1	2.28	13.38	1.19	12.78	0.1	13.97	0.1	3.629e-05	0.0116716	0.00500787	0.163743	AT5G58800	AT5G58800	A_84_P11246	NM_125270	ref|Arabidopsis thaliana quinone reductase family protein (AT5G58800) mRNA, complete cds [NM_125270]	AACAGAGCTGGAGATTCAGCAGGCAAATTACCATGGCAAGTACTTTGCAGGAATAGCCAA
1	2.01	15.23	1.01	14.73	0	15.74	0	3.688e-05	0.0116716	0.0161576	0.257089	AT1G67785	AT1G67785	A_84_P255870	NM_148640	ref|Arabidopsis thaliana unknown protein (AT1G67785) mRNA, complete cds [NM_148640]	GGAAAGCTAGAGAGGAGGATCCACTTGCCTGATCTTCTTCTGCAGTCATGCTTTTGGGTG
1	2.18	9.9	1.13	9.34	0.1	10.47	0	3.703e-05	0.0116716	0.00809783	0.196662	TA47620_3702		A_84_P830306	TA47620_3702	Unknown	GCTTTCCGAAAATTCAAATGCCCTTATTGTCCTGAAGAGACTTTAGCTTCAGAATGCAGG
1	3.73	16.92	1.9	15.97	0.2	17.87	0	3.731e-05	0.0116716	3.759e-05	0.0246377	AT5G60390	AT5G60390	A_84_P805143	NM_001125992	ref|Arabidopsis thaliana elongation factor 1-alpha / EF-1-alpha (AT5G60390) mRNA, complete cds [NM_001125992]	TAGGTACGATGAAATCATCAAGGAGGTGTCTTCATACCTGAAGAAGGTCGGATACAACCC
1	2.6	11.51	1.38	10.82	0	12.2	0.1	3.772e-05	0.0116716	0.00145847	0.104686	AT1G48430	AT1G48430	A_84_P20311	NM_103739	ref|Arabidopsis thaliana dihydroxyacetone kinase family protein (AT1G48430) mRNA, complete cds [NM_103739]	TCAAGCTATGTATCAGCTGAGATTTTTGCATCAATTCCTGATCCAGGAGCAATGGCTGCA
1	2.24	11.48	1.17	10.9	0.1	12.06	0	3.781e-05	0.0116716	0.00633348	0.180013	AT4G13250	AT4G13250	A_84_P243975	NM_117396	ref|Arabidopsis thaliana short-chain dehydrogenase/reductase (SDR) family protein (AT4G13250) mRNA, complete cds [NM_117396]	CTCTTTTCCAGGCACATAACAAACATCTTCCTCGGATGTGTTTTAAGAAAATTGTAAACG
1	2.44	14.15	1.29	13.51	0.1	14.79	0	3.793e-05	0.0116716	0.00257337	0.128583	SDH2-2	AT5G40650	A_84_P16853	NM_123430	ref|Arabidopsis thaliana SDH2-2; electron carrier/ succinate dehydrogenase (SDH2-2) mRNA, complete cds [NM_123430]	GACTTGAAGCCATTGACGATGAGTTCAAACTGTATCGATGCCACACAATTCTGAACTGTG
1	2.41	13	1.27	12.37	0.1	13.64	0.1	3.866e-05	0.0116716	0.00324272	0.140187	AT3G60690	AT3G60690	A_84_P11862	NM_115933	ref|Arabidopsis thaliana auxin-responsive family protein (AT3G60690) mRNA, complete cds [NM_115933]	AAGAAGGTGGAATCACTATCCCTTGTCCTTACTCAGATTTCAAACGGGTCCAAACCCGAA
1	2.2	12.16	1.14	11.59	0.1	12.73	0	3.87e-05	0.0116716	0.00647846	0.179728	NF-YC4	AT5G63470	A_84_P766867	NM_125742	ref|Arabidopsis thaliana NF-YC4 (NUCLEAR FACTOR Y, SUBUNIT C4); DNA binding / transcription factor (NF-YC4) mRNA, complete cds [NM_125742]	TAGCCAAGGTTGAGCTATGGAACCAGAAGCTTAGAGATTTAATCATCATTTCGACCCTGC
1	2.96	12.27	1.56	11.49	0.1	13.05	0	3.908e-05	0.0116716	0.00039124	0.0662622	AT4G24680	AT4G24680	A_84_P11003	NM_118601	ref|Arabidopsis thaliana unknown protein (AT4G24680) mRNA, complete cds [NM_118601]	ACCTGTTGGGTCTCATACTTATGATGGAGAACGTAGTCGAGAACAATCGAAAGAGAGTTC
1	3.17	13.98	1.66	13.14	0.2	14.81	0	3.961e-05	0.0116716	0.00020292	0.0498696	AT5G21160	AT5G21160	A_84_P16973	NM_122123	ref|Arabidopsis thaliana La domain-containing protein / proline-rich family protein (AT5G21160) mRNA, complete cds [NM_122123]	GAAGAATTCCGTAGCATAGACGATTTCCGAGCAAAGGAAACAATCACCAACCAAAAAGAA
1	2.85	15.83	1.51	15.08	0.1	16.59	0.1	3.962e-05	0.0116716	0.0005793	0.0770471	RPS18C	AT4G09800	A_84_P849000	NM_117048	ref|Arabidopsis thaliana RPS18C (S18 RIBOSOMAL PROTEIN); RNA binding / nucleic acid binding / structural constituent of ribosome (RPS18C) mRNA, complete cds [NM_117048]	ATGAAGCTGAGAGATGATCTTGAACGTCTCAAGAAGATCAGAAAACCACCGTGGTTTGAG
1	2.84	13.58	1.51	12.83	0.1	14.33	0	3.972e-05	0.0116716	0.00059558	0.0773908	EYE	AT5G51430	A_84_P211408	NM_124522	ref|Arabidopsis thaliana EYE (EMBRYO YELLOW) (EYE) mRNA, complete cds [NM_124522]	GTGAGCTCAAAGATGTGATGAAATCAGAAGCTGGTAATGAACTCGACTGCCCTACAGCTA
1	2.79	13.13	1.48	12.39	0.1	13.87	0	3.983e-05	0.0116716	0.00076727	0.0848313	AT1G22520	AT1G22520	A_84_P821367	NM_102101	ref|Arabidopsis thaliana unknown protein (AT1G22520) mRNA, complete cds [NM_102101]	TTTATTAGCAGCTCCCAAGAGTACAGAGACTTCTGTATCTCAGGCAGCAGAAGAGTGAAG
1	2.37	14.43	1.24	13.8	0.1	15.05	0	3.995e-05	0.0116716	0.0039218	0.150675	NLM1	AT4G19030	A_84_P13815	NM_118021	ref|Arabidopsis thaliana NLM1; arsenite transmembrane transporter/ water channel (NLM1) mRNA, complete cds [NM_118021]	AGATATACCGATAAACCATTGCGAGAAATCACTAAAAGTGGTTCATTTCTAAAGACCGTG
1	3.29	13.74	1.72	12.88	0.1	14.59	0.1	4.084e-05	0.0116716	0.00012587	0.0398042	NP232429		A_84_P842087	NP232429	tc|GB|AC012463.4|AAF99787.1 T2E6.6 [NP232429]	AATCAAAAGCTAGCAATCATCGAAAGGATGTCAGAACTCGAGAAGCTACAGTGATGACGG
1	2.14	11.01	1.1	10.46	0.1	11.56	0	4.113e-05	0.0116716	0.00966705	0.211181	CNS09Z5D		A_84_P790839	CNS09Z5D	Unknown	CTGCATTTTCAATACTCGTGGCATCGAGTCTTGAGCTCAAAGGGTCAATCTCGTAAAAAC
1	2.88	10.96	1.53	10.2	0.1	11.72	0	4.151e-05	0.0116716	0.00051535	0.0719259	AT1G13920	AT1G13920	A_84_P504518	NM_101258	ref|Arabidopsis thaliana remorin family protein (AT1G13920) mRNA, complete cds [NM_101258]	CTTCCACCTAGGGAAACCAAAAGGCAGAGTTCTGAGCATACTAGTCGAAAGGATGATTCT
1	2.13	11.67	1.09	11.12	0.1	12.21	0.1	4.155e-05	0.0116716	0.009505	0.20936	AT3G62895	AT3G62895	A_84_P703123	NR_022889	ref|Arabidopsis thaliana (AT3G62895) otherRNA [NR_022889]	CTTTTTTGTAGATAAGAAAGTAAAAGTTACAAATAGAGTTTTGCCGTCTTGCTTTGCCGG
1	2.13	12.54	1.09	11.99	0.1	13.08	0	4.163e-05	0.0116716	0.0104747	0.216186	AT3G49645	AT3G49645	A_84_P761979	NM_001125329	ref|Arabidopsis thaliana unknown protein (AT3G49645) mRNA, complete cds [NM_001125329]	GGAGAACGAGACTGTACAATTACCTCAAGGACCTGAAGTTACAGAGTACGCTGCACTTAT
3	3.04	16.99	1.6	16.19	0.1	17.79	0.1	4.181e-05	0.0116716	0.00030491	0.0599478	AT1G77940	AT1G77940	A_84_P805977	NM_106443	ref|Arabidopsis thaliana 60S ribosomal protein L30 (RPL30B) (AT1G77940) mRNA, complete cds [NM_106443]	GATCAGAGATGAGTACTACGCAATGCTCGCTAAAGTTGGTGTCCACCATACAATGGAAAT
1	2.57	15.01	1.36	14.33	0.1	15.69	0	4.201e-05	0.0116716	0.00179841	0.11125	AT1G61770	AT1G61770	A_84_P512604	NM_104859	ref|Arabidopsis thaliana DNAJ heat shock N-terminal domain-containing protein (AT1G61770) mRNA, complete cds [NM_104859]	TAATGTTATAAGAACGAACCAGTTACAAGAAGAGACACTAGTATAATTGTACGGTACCAG
1	2.44	14.26	1.29	13.61	0.1	14.9	0.1	4.214e-05	0.0116716	0.00287598	0.13449	AT1G19835	AT1G19835	A_84_P15111	NM_101838	ref|Arabidopsis thaliana unknown protein (AT1G19835) mRNA, complete cds [NM_101838]	AAACATAGACACACGAAGTCGAACTCGTCATCGTCCTCATCAGGACTTACTCCTGAGAAA
1	2.66	10.65	1.41	9.94	0.1	11.35	0	4.25e-05	0.0116716	0.00124927	0.097737	BX839653		A_84_P857383	BX839653	Unknown	CGCTCGATGTTGCATCACTTGAAGGAAATAGAGCTTTAAGTAGGTAGCGACGTACAGTTC
1	2.94	13.09	1.55	12.32	0.1	13.87	0.1	4.259e-05	0.0116716	0.00044423	0.0687945	PDX2	AT5G60540	A_84_P19764	NM_125447	ref|Arabidopsis thaliana PDX2 (PYRIDOXINE BIOSYNTHESIS 2); glutaminase/ glutaminyl-tRNA synthase (glutamine-hydrolyzing)/ protein heterodimerization (PDX2) mRNA, complete cds [NM_125447]	AGGAGCTTCTTCAAGCAGTAGTAAGACTATTGTATCTGTTGGAGAAACAAGTGCTGGTCC
1	2.89	13.37	1.53	12.6	0.1	14.13	0	4.307e-05	0.011734	0.00050827	0.0725047	SYP32	AT3G24350	A_84_P15539	NM_113342	ref|Arabidopsis thaliana SYP32 (SYNTAXIN OF PLANTS 32); SNAP receptor (SYP32) mRNA, complete cds [NM_113342]	AACCGATGGCTAATGATGAAGATTTTCTTCGTACTCATTGCATTTCTCATGATTTTCCTC
1	2.78	15.71	1.47	14.97	0.1	16.44	0.1	4.405e-05	0.0119284	0.00080195	0.0861378	AT3G13930	AT3G13930	A_84_P20238	NM_112247	ref|Arabidopsis thaliana dihydrolipoamide S-acetyltransferase, putative (AT3G13930) mRNA, complete cds [NM_112247]	TTCCCGGTACTGGTCCAGACCAATACAACGTTGCTTCATACATGTCTGTAACACTAAGCT
1	2.54	13.85	1.34	13.18	0.1	14.52	0	4.435e-05	0.0119378	0.00192747	0.115139	AT5G42420	AT5G42420	A_84_P50200	NM_001085220	ref|Arabidopsis thaliana transporter-related (AT5G42420) mRNA, complete cds [NM_001085220]	TTGAACTTTTGAAGGAAGGTGTAGAAACTACACAATCAAAAGATGTTGAACTTGGCCGCA
1	3.47	11.46	1.79	10.56	0.2	12.35	0	4.524e-05	0.0119828	8.023e-05	0.0310085	AT1G26558	AT1G26558	A_84_P753626	NR_022144	ref|Arabidopsis thaliana (AT1G26558) otherRNA [NR_022144]	TAGTCCACAAGAAGGATCTTTCTTACGTCCCAAACCGGAGGTTGTTGAAGCTGAATAATG
1	2.2	13.11	1.14	12.54	0.1	13.68	0.1	4.537e-05	0.0119828	0.0073801	0.188867	AT1G59910	AT1G59910	A_84_P522375	NM_104683	ref|Arabidopsis thaliana formin homology 2 domain-containing protein / FH2 domain-containing protein (AT1G59910) mRNA, complete cds [NM_104683]	TCTGCCTCCAAATTTCATGTCAGAGAGTTCAAGGTACAGCAGTTCAAGTGACTCAGACTC
1	2.28	11.6	1.19	11	0.1	12.19	0.1	4.584e-05	0.0119828	0.00484724	0.162004	AT4G30480	AT4G30480	A_84_P817066	NM_119194	ref|Arabidopsis thaliana tetratricopeptide repeat (TPR)-containing protein (AT4G30480) mRNA, complete cds [NM_119194]	GTACTGATCGAATCAAGTGAGAGTGAAGACGAGATCCTCATCAAAAACGAACCAAAGCCA
1	2.24	15.87	1.17	15.28	0.1	16.45	0	4.616e-05	0.0119828	0.00665475	0.180846	BP867645		A_84_P861830	BP867645	Unknown	TGGTCTTATTTTCTAAACCGGTAAAAGATGTCGCTAGCTATCGCAGAAGTTTACACGGGG
1	2.81	14.4	1.49	13.66	0.1	15.15	0.1	4.742e-05	0.0119828	0.00071835	0.0835064	AT2G40060	AT2G40060	A_84_P795664	NM_129564	ref|Arabidopsis thaliana protein binding / structural molecule (AT2G40060) mRNA, complete cds [NM_129564]	CCGTCGGAGATGGAATCAGATGAGGGATTTGCTCTTAGAGAATGGAGAAGAAAAAATGCA
1	2.16	12.32	1.11	11.76	0.1	12.87	0	4.804e-05	0.0119828	0.00932534	0.207832	AT1G30320	AT1G30320	A_84_P195774	NM_102770	ref|Arabidopsis thaliana remorin family protein (AT1G30320) mRNA, complete cds [NM_102770]	CAGTGGCTGAAGCCCAATATATTCGGGAAACTGGTAGAATACCGGCATCAAGTTACAAGA
1	2.98	15.08	1.58	14.3	0.1	15.87	0.1	4.806e-05	0.0119828	0.00038585	0.0665954	ATB2	AT1G60710	A_84_P17038	NM_104754	ref|Arabidopsis thaliana ATB2; oxidoreductase (ATB2) mRNA, complete cds [NM_104754]	TTTGTGAAAGGAGATAGATACAGTAACATGATACCAACTTTCAAGAACGCTGAGACACCA
2	2.46	16.47	1.3	15.82	0.1	17.12	0.1	4.806e-05	0.0119828	0.00269934	0.131676	AT5G47030	AT5G47030	A_84_P800723	NM_124074	ref|Arabidopsis thaliana ATP synthase delta' chain, mitochondrial (AT5G47030) mRNA, complete cds [NM_124074]	CTTGACCACATTGACCCTAGCCAAGTCCAAAAGGGTTTAGCTGAGTTCCAACAGAAACTT
1	2.62	12.13	1.39	11.43	0.1	12.82	0.1	4.819e-05	0.0119828	0.00139487	0.1019	OEP37	AT2G43950	A_84_P88769	NM_180074	ref|Arabidopsis thaliana OEP37; ion channel (OEP37) mRNA, complete cds [NM_180074]	TTCCACAAGATGACATCAAATCATCAGTCTTGATGTTCCGAGTCAAGAAAAGATGGGACA
1	2.45	11.48	1.29	10.83	0.1	12.13	0.1	4.848e-05	0.0119828	0.00280027	0.133715	AT1G21610	AT1G21610	A_84_P23202	NM_102010	ref|Arabidopsis thaliana wound-responsive family protein (AT1G21610) mRNA, complete cds [NM_102010]	TCAAGCTCTTGCAATCCTACAGAGGAAACAAGAGTGGTCAAGAGAAAGAACGAGGCTGTA
1	2.62	10.84	1.39	10.14	0.1	11.53	0.1	4.867e-05	0.0119828	0.00137116	0.101646	GLR3.3	AT1G42540	A_84_P19066	NM_103438	ref|Arabidopsis thaliana ATGLR3.3; intracellular ligand-gated ion channel (GLR3.3) mRNA, complete cds [NM_103438]	CAATGAACGATACATCGGGATCAACACGATCACGAGGTTTCGATAGAGAAAGAAGCTTCA
1	2.53	14.11	1.34	13.44	0.1	14.78	0	4.889e-05	0.0119828	0.00216019	0.120747	TA30598_3702		A_84_P851502	TA30598_3702	tc|Rep: Proteasome subunit beta type-7-A precursor - Arabidopsis thaliana (Mouse-ear cress), partial (30%) [TC393903]	TTCACCAGCAAAGGCTATTCCTTCACCAAGAAAACTGAGGTTCTTCTTTTGCATTGATGT
1	2.4	16.39	1.26	15.76	0.1	17.02	0	4.896e-05	0.0119828	0.00338187	0.142391	AT5G23900	AT5G23900	A_84_P15873	NM_122295	ref|Arabidopsis thaliana 60S ribosomal protein L13 (RPL13D) (AT5G23900) mRNA, complete cds [NM_122295]	ATTACATGCCAATTGCCAGTGTCAAGGCAGCTATGGAGCTAGTTAAGCTGACTGCAGATT
1	2.35	12.96	1.23	12.35	0.1	13.58	0.1	4.908e-05	0.0119828	0.00391977	0.150724	AT2G27090	AT2G27090	A_84_P844403	NM_128267	ref|Arabidopsis thaliana unknown protein (AT2G27090) mRNA, complete cds [NM_128267]	ACTTAAAGAAGGAATCCACGGAGCTAAAAACAACTACGAGCAGTTGAAGAAGGCGTACTC
1	2.16	12.61	1.11	12.05	0	13.17	0.1	4.955e-05	0.0119828	0.00838328	0.198686	AT1G55090	AT1G55090	A_84_P21879	NM_104383	ref|Arabidopsis thaliana carbon-nitrogen hydrolase family protein (AT1G55090) mRNA, complete cds [NM_104383]	CAAGTGGCCATACCAGTTTAAGAAGATTGACGAGATTGTTGACAGCTTAAATGGTGACTC
1	2.16	11.73	1.11	11.17	0.1	12.29	0	4.957e-05	0.0119828	0.00825086	0.197828	AT2G03390	AT2G03390	A_84_P846562	NM_126390	ref|Arabidopsis thaliana uvrB/uvrC motif-containing protein (AT2G03390) mRNA, complete cds [NM_126390]	ATTCACAAGACGAAGATTAAGATGAAAACCTGAGAGTTCACAACGCAGACTCGAGCACAA
1	3.55	14.84	1.83	13.93	0.2	15.75	0	4.983e-05	0.0119828	5.944e-05	0.0289032	ACP2	AT1G54580	A_84_P16130	NM_104336	ref|Arabidopsis thaliana ACP2 (ACYL CARRIER PROTEIN 2); acyl carrier (ACP2) mRNA, complete cds [NM_104336]	CAACTGGCGATCGCGGCTAGTCAAGTTAAAAGCTTTAGCAATGGAAGAAGAAGCAGTCTT
1	2.24	14.16	1.16	13.58	0.1	14.74	0	5.008e-05	0.0119828	0.00592366	0.175192	APT2	AT1G80050	A_84_P23733	NM_106654	ref|Arabidopsis thaliana APT2 (ADENINE PHOSPHORIBOSYL TRANSFERASE 2); adenine phosphoribosyltransferase/ phosphate transmembrane transporter (APT2) mRNA, complete cds [NM_106654]	TGAAGGGAAAGCCTTTGTACGTTCTGGTGGAACCAAACCAGTTTGATGAATTAACCTTAT
1	2.11	13.27	1.07	12.73	0.1	13.81	0.1	5.052e-05	0.0120235	0.010633	0.217371	AT4G31420	AT4G31420	A_84_P151258	NM_202923	ref|Arabidopsis thaliana zinc finger (C2H2 type) family protein (AT4G31420) mRNA, complete cds [NM_202923]	CTTGTTCTCAAGTGTTGGATTGTATGATGATTTCATGTACTTTTGAGTCTTTGACCAAGT
1	2.15	9.67	1.1	9.11	0.1	10.22	0	5.081e-05	0.0120302	0.00886395	0.202951	EMB2654	AT2G41720	A_84_P16287	NM_180025	ref|Arabidopsis thaliana EMB2654 (EMBRYO DEFECTIVE 2654) (EMB2654) mRNA, complete cds [NM_180025]	CAAAAATTGGAATCACTGAGAAACAAAGGAGAAGGTCTGATTCCAACTTTTAGACACGAA
1	2.29	16.76	1.19	16.16	0.1	17.36	0.1	5.128e-05	0.0120778	0.0048207	0.161595	MAT3	AT2G36880	A_84_P10692	NM_001124986	ref|Arabidopsis thaliana MAT3 (methionine adenosyltransferase 3); methionine adenosyltransferase (MAT3) mRNA, complete cds [NM_001124986]	AGGTAACTTCAGGTTCCAGAAAACCGCTGCGTATGGCCATTTCGGGCGTGATGACCCTGA
1	2.31	13.08	1.21	12.48	0.1	13.68	0.1	5.163e-05	0.0120867	0.00412764	0.152245	AT1G74510	AT1G74510	A_84_P19050	NM_179553	ref|Arabidopsis thaliana kelch repeat-containing F-box family protein (AT1G74510) mRNA, complete cds [NM_179553]	CCAAGTGAAGGAACACAACTGCATTGGAGAGTTCTTGCTTCTAAGCCATCGGGAAACTTT
1	2.07	11.08	1.05	10.55	0.1	11.6	0.1	5.219e-05	0.0120867	0.012546	0.234048	EMB2369	AT4G04350	A_84_P14726	NM_116673	ref|Arabidopsis thaliana EMB2369 (EMBRYO DEFECTIVE 2369); ATP binding / aminoacyl-tRNA ligase/ leucine-tRNA ligase/ nucleotide binding (EMB2369) mRNA, complete cds [NM_116673]	AATCAAGAAGCGAATCTATGTGCCTGGGAAGATCCTCAACGTTATCCTAGACCGGACTAA
1	2.17	13.33	1.12	12.77	0.1	13.89	0	5.223e-05	0.0120867	0.00715365	0.186127	AT3G11420	AT3G11420	A_84_P294564	NM_111975	ref|Arabidopsis thaliana fringe-related protein (AT3G11420) mRNA, complete cds [NM_111975]	CTAGTACCAAGAGAATGACGATTTTCTCTAGTAATACTGGCACTCTTCGTTTTTCAACAT
2	2.61	14.74	1.38	14.04	0.1	15.43	0.1	5.32e-05	0.0120867	0.0015027	0.106843	ADL1C	AT1G14830	A_84_P23735	NM_101352	ref|Arabidopsis thaliana ADL1C (ARABIDOPSIS DYNAMIN-LIKE PROTEIN 1C); GTP binding / GTPase (ADL1C) mRNA, complete cds [NM_101352]	CACAGCTGATGGAACGAAGAGGAACCTTAGCTAAACGGCTAGAGCTTTACAAACAAGCTA
1	2.08	10.63	1.05	10.1	0.1	11.16	0	5.323e-05	0.0120867	0.0113275	0.22329	CYP97A3	AT1G31800	A_84_P15318	NM_102914	ref|Arabidopsis thaliana CYP97A3 (CYTOCHROME P450-TYPE MONOOXYGENASE 97A3); carotene beta-ring hydroxylase/ oxygen binding (CYP97A3) mRNA, complete cds [NM_102914]	GAGCTCCTCCGGTGAAAATGACTACAGGAGCTACAATACACACCACAGAAGGATTGAAAT
1	2.25	12.55	1.17	11.96	0.1	13.13	0	5.365e-05	0.0120867	0.00590022	0.175186	PRA1.A2	AT5G05987	A_84_P549475	NM_180447	ref|Arabidopsis thaliana PRA1.A2 (PRENYLATED RAB ACCEPTOR 1.A2) (PRA1.A2) mRNA, complete cds [NM_180447]	AGTGGACATACTTGACCAAGTTACTTCTAATTGGTGTAGTGATGTTTATACTTTTCTCAC
1	2.17	11.22	1.12	10.66	0.1	11.78	0	5.374e-05	0.0120867	0.00868793	0.201885	AT4G37080	AT4G37080	A_84_P52410	NM_202969	ref|Arabidopsis thaliana unknown protein (AT4G37080) mRNA, complete cds [NM_202969]	ACAAAGAATCACTAATGGAATTGGTTCAAGTAGTACCATATGACTTCAGTTTCAGATTGC
1	2.19	8.65	1.13	8.08	0.1	9.21	0.1	5.384e-05	0.0120867	0.00799858	0.195723	AT1G01760	AT1G01760	A_84_P12197	NM_100059	ref|Arabidopsis thaliana RNA binding / adenosine deaminase (AT1G01760) mRNA, complete cds [NM_100059]	TTATTCTTGGAACAACCGGTAGAAAGCAAGGCACATCAGCTAAAGGAGCTCTGTATCCGT
1	2.01	14.26	1.01	13.76	0.1	14.77	0	5.395e-05	0.0120867	0.0157368	0.254421	ATRAB8	AT3G53610	A_84_P24125	NM_001084809	ref|Arabidopsis thaliana ATRAB8; GTP binding (ATRAB8) mRNA, complete cds [NM_001084809]	GCAAACAATCAAAATCAACCAATCCGACCAAGGTGCGGGAACATCTCAAGCTACTCAGAA
1	2.79	10.94	1.48	10.2	0.1	11.68	0	5.399e-05	0.0120867	0.00078107	0.0851084	MURE	AT1G63680	A_84_P20914	NM_105045	ref|Arabidopsis thaliana MURE; ATP binding / acid-amino acid ligase/ ligase (MURE) mRNA, complete cds [NM_105045]	AGGAATGTCGGGAAGCATTACAATACGTTGATGAGCTTCACCAAGCTGGAATAGACACAA
1	2.95	13.61	1.56	12.83	0.1	14.39	0.1	5.494e-05	0.0121237	0.00040442	0.0672353	AT1G31730	AT1G31730	A_84_P13427	NM_102908	ref|Arabidopsis thaliana epsilon-adaptin, putative (AT1G31730) mRNA, complete cds [NM_102908]	AAGCTCTTGAGAAAGACGCTCTTGTTAGACAAATGGGTGTGAATCCAACAAGTCAGAACC
1	2.2	11.66	1.13	11.09	0	12.23	0.1	5.503e-05	0.0121237	0.0074406	0.189664	CDT1B	AT3G54710	A_84_P508502	NM_115328	ref|Arabidopsis thaliana CDT1B (ARABIDOPSIS HOMOLOG OF YEAST CDT1 BARABIDOPSIS HOMOLOG OF YEAST CDT1 B); cyclin-dependent protein kinase (CDT1B) mRNA, complete cds [NM_115328]	GAAACAGTACGTGCAAGACTTGAAGAAGCAACTTCACATGACATTTCACTTATCTACTGA
1	2.18	8.01	1.12	7.45	0.1	8.57	0	5.522e-05	0.0121237	0.00859133	0.200671	AT4G35295	AT4G35295	A_84_P237933	NM_148399	ref|Arabidopsis thaliana homoserine kinase, putative / HSK, putative (AT4G35295) mRNA, complete cds [NM_148399]	TGAAATCTACTGCTTCTGTGAAGAAACTTGATAAAGTCGGAGCTAGACTTATCGAAAGTA
1	2.35	11.07	1.23	10.45	0	11.68	0.1	5.539e-05	0.0121237	0.00390801	0.150656	AT1G71695	AT1G71695	A_84_P814137	NM_105826	ref|Arabidopsis thaliana peroxidase 12 (PER12) (P12) (PRXR6) (AT1G71695) mRNA, complete cds [NM_105826]	TCTTCAAGAGAGATATTGGTTTAGCCGCAGCCATCCTTCGTATACATTTCCATGATTGCT
1	2.67	16.1	1.42	15.39	0.1	16.81	0.1	5.704e-05	0.0123042	0.00099956	0.0909457	AT5G58375	AT5G58375	A_84_P233759	NM_125223	ref|Arabidopsis thaliana unknown protein (AT5G58375) mRNA, complete cds [NM_125223]	ACTATAGATCTTGTCTTCACTACTAAATCTCAATAAAGTCGAAGCCTTTATCCCAGTTTC
2	2.52	14.43	1.33	13.76	0.1	15.09	0	5.75e-05	0.0123042	0.00224211	0.120844	AT2G39900	AT2G39900	A_84_P21951	NM_129548	ref|Arabidopsis thaliana LIM domain-containing protein (AT2G39900) mRNA, complete cds [NM_129548]	TTCTCATGGAGGCTGTCCGATATCTCCATCGAACTATGCAGCTCTAGAGGGAATATTGTA
2	21.83	8.44	4.45	6.21	0.1	10.66	0.5	5.757e-05	0.0123042	0	0	AT5G57625	AT5G57625	A_84_P295014	NM_148145	ref|Arabidopsis thaliana allergen V5/Tpx-1-related family protein (AT5G57625) mRNA, complete cds [NM_148145]	CTCGAGCTGGGCACCAGGTTTCGCGGTGCAGTCATGGATCGTTGAAGGAAGGTCATACAA
1	3.48	15.15	1.8	14.25	0.2	16.05	0	5.765e-05	0.0123042	7.483e-05	0.0316262	AT5G10980	AT5G10980	A_84_P814087	NM_121136	ref|Arabidopsis thaliana histone H3 (AT5G10980) mRNA, complete cds [NM_121136]	CTTCGTGAGATTCGTAAGTACCAGAAGAGTACTGAATTGTTGATCCGCAAGCTTCCCTTC
2	2.07	15.31	1.05	14.79	0	15.84	0.1	5.768e-05	0.0123042	0.0120969	0.229937	ORP3B	AT3G09300	A_84_P21147	NM_111764	ref|Arabidopsis thaliana ORP3B (OSBP(OXYSTEROL BINDING PROTEIN)-RELATED PROTEIN 3B); oxysterol binding (ORP3B) mRNA, complete cds [NM_111764]	TGCGGATAACTCTGAAGATAACACCGACCCTAAGTCGATCCAATTCAACCCATGGCAATT
1	2.09	14.27	1.06	13.73	0	14.8	0.1	5.98e-05	0.012469	0.0114215	0.223875	PLL4	AT2G28890	A_84_P172261	NM_128448	ref|Arabidopsis thaliana PLL4 (POLTERGEIST LIKE 4); catalytic/ protein serine/threonine phosphatase (PLL4) mRNA, complete cds [NM_128448]	AAACTTAAAGTGTTTCTGAGATGATCCCGAATTCGATGCAATGAAAAAAGCTCGATCTCA
1	2.32	14.71	1.21	14.1	0.1	15.32	0	6.012e-05	0.012469	0.00402813	0.151163	ALPHA-SNAP2	AT3G56190	A_84_P13734	NM_001035795	ref|Arabidopsis thaliana ALPHA-SNAP2 (ALPHA-SOLUBLE NSF ATTACHMENT PROTEIN 2); binding / soluble NSF attachment protein (ALPHA-SNAP2) mRNA, complete cds [NM_001035795]	CAGATGTTGTCAAGGAGTTTGATAGCATGACTCCACTGGATTCATGGAAGACAACCATGT
1	3.45	15.59	1.79	14.7	0.2	16.49	0.1	6.022e-05	0.012469	8.678e-05	0.0321639	AT3G05560	AT3G05560	A_84_P807724	NM_001084643	ref|Arabidopsis thaliana 60S ribosomal protein L22-2 (RPL22B) (AT3G05560) mRNA, complete cds [NM_001084643]	CGATGACAAGATCATGGAGATTGCTTCACCTTGAGAAGTTTCTTCAGGAGAGGATCAAGG
1	2.42	10.71	1.27	10.07	0.1	11.35	0	6.026e-05	0.012469	0.00336373	0.142024	AT1G51310	AT1G51310	A_84_P17972	NM_104009	ref|Arabidopsis thaliana tRNA (5-methylaminomethyl-2-thiouridylate)-methyltransferase (AT1G51310) mRNA, complete cds [NM_104009]	TCATCTGTTGAGGCTGATACAGGAGAAGCCAGTGCAGAGCAAAAACTAGTCAACGCATAA
1	2.25	12.5	1.17	11.91	0.1	13.08	0	6.062e-05	0.012469	0.00546466	0.168332	ETFBETA	AT5G43430	A_84_P16862	NM_001036925	ref|Arabidopsis thaliana ETFBETA; electron carrier (ETFBETA) mRNA, complete cds [NM_001036925]	TGAAAGTAGACATTAAATCCGACATAGAGATCTTGGAAGTCACGGAGCCTCCAAAGAGGA
1	2.02	12.42	1.01	11.91	0	12.92	0.1	6.114e-05	0.012469	0.0138311	0.242139	RABA5E	AT1G05810	A_84_P11478	NM_100462	ref|Arabidopsis thaliana RABA5E (RAB GTPASE HOMOLOG A5E); GTP binding (RABA5E) mRNA, complete cds [NM_100462]	ACGAACTCACCGTGAATCGGGTAAGTCTTGTTAAGGATGATAACTCTGCCTCCAAACAAA
1	2.37	11.9	1.24	11.27	0.1	12.52	0.1	6.133e-05	0.012469	0.00396179	0.151056	MEE50	AT4G00231	A_84_P527168	NM_116241	ref|Arabidopsis thaliana MEE50 (maternal effect embryo arrest 50); binding (MEE50) mRNA, complete cds [NM_116241]	AAACAGCCAGGCCAAAGCTTGTCAATGACACCTGAAGCTTCATTTGTCTCAGGGAAAAGA
1	2.06	12.83	1.04	12.31	0.1	13.35	0	6.156e-05	0.012469	0.0123287	0.23239	ETFQO	AT2G43400	A_84_P21011	NM_129901	ref|Arabidopsis thaliana ETFQO (electron-transfer flavoprotein:ubiquinone oxidoreductase); catalytic/ electron carrier/ electron-transferring-flavoprot_ (ETFQO) mRNA, complete cds [NM_129901]	GTAAGCCAAAACTGCAGATCAACGCTCAAAACTGTTTGCACTGCAAGGCATGTGACATCA
1	2.38	10.5	1.25	9.87	0.1	11.12	0.1	6.167e-05	0.012469	0.00375117	0.148276	AT1G53340	AT1G53340	A_84_P12398	NM_104213	ref|Arabidopsis thaliana DC1 domain-containing protein (AT1G53340) mRNA, complete cds [NM_104213]	CATAATGTATAATATGACGGGTTCCCGCAAACATTATCAGAAGAAGCTTCATATTCATAG
1	2.35	14.4	1.23	13.79	0.1	15.02	0.1	6.177e-05	0.012469	0.0040582	0.151288	AT1G25550	AT1G25550	A_84_P16244	NM_102366	ref|Arabidopsis thaliana myb family transcription factor (AT1G25550) mRNA, complete cds [NM_102366]	ACGATACAACTAATAATAGAGTTTACGCTCCTGTGGCGACACAACCGCCGCAATCTTCAA
1	2.1	12.75	1.07	12.21	0.1	13.28	0	6.207e-05	0.0124745	0.011685	0.22581	AT3G05000	AT3G05000	A_84_P12634	NM_111372	ref|Arabidopsis thaliana transport protein particle (TRAPP) component Bet3 family protein (AT3G05000) mRNA, complete cds [NM_111372]	GAATCATTAGAGGTGTCCTCTCCAACTTGGGGATACCTTGTGCTGTCTCTGCAGATATAT
1	2.38	14.3	1.25	13.67	0.1	14.93	0.1	6.293e-05	0.0125006	0.00334144	0.141612	FC1	AT3G53570	A_84_P14935	NM_001036864	ref|Arabidopsis thaliana FC1 (ferrochelatase 1); ferrochelatase (FC1) mRNA, complete cds [NM_001036864]	TAGCGAGTCGTCAGATGCTTTCAGTTACATTGTCAAGATGTTCTTCGGTTCGATTCTGGC
1	2.68	11.34	1.42	10.63	0.1	12.05	0.1	6.34e-05	0.0125006	0.00120646	0.0970747	EMB1687	AT1G04635	A_84_P298024	NM_148433	ref|Arabidopsis thaliana EMB1687 (EMBRYO DEFECTIVE 1687); ribonuclease P/ ribonuclease (EMB1687) mRNA, complete cds [NM_148433]	AGCTTGTCTGAAGAGGAGATTAGGCAGATGAATACTTCTCTTGAGAAGATCAAACTATTG
1	2.24	13.05	1.16	12.46	0.1	13.63	0	6.353e-05	0.0125006	0.00626546	0.178979	ATEXO70A1	AT5G03540	A_84_P237163	NM_001125690	ref|Arabidopsis thaliana ATEXO70A1 (exocyst subunit EXO70 family protein A1); protein binding (ATEXO70A1) mRNA, complete cds [NM_001125690]	TTACTTGGAGACAGAGTTGTTTCCTTTTGTATACGTTAAACGTTTTGAAATAACCATGGC
1	2.2	11.56	1.14	10.99	0.1	12.13	0.1	6.407e-05	0.0125006	0.00668793	0.180986	AT1G72880	AT1G72880	A_84_P846304	NM_105946	ref|Arabidopsis thaliana acid phosphatase survival protein SurE, putative (AT1G72880) mRNA, complete cds [NM_105946]	ATAAGCGCAACTATCAGAGACATTGCGAAAGGAGTTTTCCCTAAAGACTGCTCTCTCAAC
1	2.32	13.11	1.21	12.51	0.1	13.72	0.1	6.419e-05	0.0125006	0.00456718	0.158624	AT2G45210	AT2G45210	A_84_P16307	NM_130084	ref|Arabidopsis thaliana auxin-responsive protein-related (AT2G45210) mRNA, complete cds [NM_130084]	TGCTTCGAGAAGCCGAAAAAGAGTACGGATTTTGCCACGAAGGAGGTATCACTATTCCTT
1	2.35	12.2	1.23	11.59	0.1	12.82	0.1	6.419e-05	0.0125006	0.00379319	0.149025	UBP16	AT4G24560	A_84_P17620	NM_118589	ref|Arabidopsis thaliana UBP16 (UBIQUITIN-SPECIFIC PROTEASE 16); ubiquitin thiolesterase/ ubiquitin-specific protease/ zinc ion binding (UBP16) mRNA, complete cds [NM_118589]	AGCAACTCAGATGAATGCTCTTGTAGCACAGACAGTACAAGCATGGACGACTTTGCTGAT
1	2.3	14.77	1.2	14.17	0.1	15.37	0	6.485e-05	0.0125006	0.00515719	0.164811	AGL12	AT1G71692	A_84_P20786	NM_105825	ref|Arabidopsis thaliana AGL12 (AGAMOUS-LIKE 12); transcription factor (AGL12) mRNA, complete cds [NM_105825]	TAACTTCGCAGTCATGGAGACAAACTATTCCTATCCGCTAACAATGCCAAGTGAAATATT
1	2.06	8.91	1.04	8.39	0	9.43	0.1	6.537e-05	0.0125006	0.0116648	0.22571	ATGSTU18	AT1G10360	A_84_P849918	NM_100910	ref|Arabidopsis thaliana ATGSTU18 (GLUTATHIONE S-TRANSFERASE TAU 18); glutathione transferase (ATGSTU18) mRNA, complete cds [NM_100910]	AAGTTGAAGAAAGGACCAAGCTTCTGGAGAAAGCATTCAACGATTGTAGCCAAGGAAAAC
2	2.97	9.2	1.57	8.42	0.1	9.99	0.1	6.542e-05	0.0125006	0.00039965	0.0666864	AT5G48470	AT5G48470	A_84_P825989	NM_124222	ref|Arabidopsis thaliana unknown protein (AT5G48470) mRNA, complete cds [NM_124222]	GCAAAGAATCCGATTCTTCTACCGAAGGAAGAAAACCAAGTGGATTAAAAGGAAGGGGAA
1	2.69	13.83	1.43	13.12	0.1	14.55	0.1	6.563e-05	0.0125006	0.00104856	0.0920699	AT5G27860	AT5G27860	A_84_P809198	NM_001161271	ref|Arabidopsis thaliana unknown protein (AT5G27860) mRNA, complete cds [NM_001161271]	ACAAAGCTGCAGAGAGCAAAAGAAATGAACTGCTTAAGTTCTTAAACGCAAGTTTCGACT
1	2.5	13.94	1.32	13.28	0.1	14.61	0.1	6.591e-05	0.0125006	0.00212065	0.119274	VPS46.2	AT1G73030	A_84_P13325	NM_105961	ref|Arabidopsis thaliana VPS46.2 (VPS46.2) mRNA, complete cds [NM_105961]	CTCTTGCCACAGGGAATCTACAGAAGATGTCAGAGACAATGGATTCATTCGAGAAGCAGT
2	2.35	14.19	1.23	13.57	0.1	14.81	0	6.616e-05	0.0125006	0.0038774	0.150116	SP1L3	AT3G02180	A_84_P13210	NM_202480	ref|Arabidopsis thaliana SP1L3 (SPIRAL 1-LIKE3) (SP1L3) mRNA, complete cds [NM_202480]	TGGAGGATCTTCTCTTGATTATCTGTTTGGAGGACCAAGTCCTGCTGGATCTGGAAACAA
1	2.93	14.23	1.55	13.45	0.2	15	0	6.618e-05	0.0125006	0.00048961	0.0714194	AT1G78150	AT1G78150	A_84_P848634	NM_106465	ref|Arabidopsis thaliana unknown protein (AT1G78150) mRNA, complete cds [NM_106465]	TGAGATCAAACCTCGATCTGGAACTAATCGTGCATTGGCTCTTAAGGACAATTTCAACCT
1	2.09	9.13	1.07	8.59	0.1	9.66	0	6.635e-05	0.0125006	0.0113137	0.223117	TA51530_3702		A_84_P75224	TA51530_3702	tc|Rep: F-box/LRR-repeat protein At3g58980 - Arabidopsis thaliana (Mouse-ear cress), complete [TC364526]	AGTTGCAATGTTCAGCTCCTTATAACTGATTATTTGTCTGAAAAGTGGACTGCAGCAGGA
1	2.07	11.15	1.05	10.62	0.1	11.68	0.1	6.697e-05	0.0125121	0.0114345	0.223742	AT2G35530	AT2G35530	A_84_P11563	NM_179917	ref|Arabidopsis thaliana bZIP transcription factor family protein (AT2G35530) mRNA, complete cds [NM_179917]	AGAAATCAACAAGCTCAAAAGCCAATGCGAAGAGCTTACCACCGAGAACACCTCTCTCAA
1	2.23	17.36	1.16	16.78	0.1	17.94	0	6.752e-05	0.0125121	0.00570438	0.172543	TUA4	AT1G04820	A_84_P126431	NM_100360	ref|Arabidopsis thaliana TUA4; structural constituent of cytoskeleton (TUA4) mRNA, complete cds [NM_100360]	CTATAATCTCGTCTTGTGAGAATGGGCTCAAAACTCTTGGGAGTCTTTAATCGTGTGTGT
2	2.4	14.41	1.26	13.78	0.1	15.04	0	6.804e-05	0.0125121	0.0034912	0.144571	AT2G39900	AT2G39900	A_84_P845982	NM_129548	ref|Arabidopsis thaliana LIM domain-containing protein (AT2G39900) mRNA, complete cds [NM_129548]	AGCAGACTTCAACTGAGCAATTATTCATCAATGGAAGGAGTGGTGTATTGTAGGCCTCAT
1	2.35	8.04	1.23	7.43	0.1	8.66	0	6.81e-05	0.0125121	0.00434693	0.15539	AT3G18670	AT3G18670	A_84_P599932	NM_112753	ref|Arabidopsis thaliana ankyrin repeat family protein (AT3G18670) mRNA, complete cds [NM_112753]	CGTGAAGAGGATTTTCTTCGATCACTTCCGACAAAACTGATCGTGGGTCTTTTGGCTTTG
1	2.58	13.74	1.37	13.06	0.1	14.42	0.1	6.817e-05	0.0125121	0.00170535	0.109696	AT3G60860	AT3G60860	A_84_P21318	NM_115950	ref|Arabidopsis thaliana guanine nucleotide exchange family protein (AT3G60860) mRNA, complete cds [NM_115950]	AGAAGAACCTGAAATGTCTATTTCCACTTCTGGCTAACTTGATTAGCTGCGAACACGGCT
2	2.35	16.64	1.23	16.02	0.1	17.25	0	6.834e-05	0.0125121	0.00435117	0.155419	emb2171	AT3G04400	A_84_P867528	NM_111311	ref|Arabidopsis thaliana emb2171 (embryo defective 2171); structural constituent of ribosome (emb2171) mRNA, complete cds [NM_111311]	TCGTCTTAACCGTTTGCCATCAGCTTGTGTTGGTGATATGGTTATGGCTACTGTTAAGAA
1	3.03	14.05	1.6	13.26	0.2	14.85	0	6.895e-05	0.0125727	0.00031287	0.0604615	AT4G39150	AT4G39150	A_84_P23357	NM_120075	ref|Arabidopsis thaliana DNAJ heat shock N-terminal domain-containing protein (AT4G39150) mRNA, complete cds [NM_120075]	CTAGAGAAAACAGCTTGCGTCATGAAGAAGAAACAGGAGTGAAAGTCCACACCGGAGATT
1	2.07	9.77	1.05	9.24	0.1	10.3	0	6.973e-05	0.012649	0.0116361	0.225636	AT3G04485	AT3G04485	A_84_P830613	NR_022687	ref|Arabidopsis thaliana (AT3G04485) otherRNA [NR_022687]	TTTGTGTCAACCGCTATTACTAGAATGAACAGAAGGAAGATACGCAACGCTTCTGGTCTG
1	2.16	12.79	1.11	12.23	0.1	13.34	0	7.024e-05	0.012649	0.0088184	0.202832	AT3G09690	AT3G09690	A_84_P174801	NM_111803	ref|Arabidopsis thaliana hydrolase, alpha/beta fold family protein (AT3G09690) mRNA, complete cds [NM_111803]	CGGTAGAGTTATTGGAACAAAGAACGGAAACCCATAGACCGGATCAACCAAAGACAGGTT
1	2.11	13.24	1.08	12.7	0.1	13.78	0	7.039e-05	0.012649	0.0108127	0.218575	XCT	AT2G21150	A_84_P11623	NM_127685	ref|Arabidopsis thaliana XCT (XAP5 CIRCADIAN TIMEKEEPER) (XCT) mRNA, complete cds [NM_127685]	CACAGTCCATGGGGATTAATTCTGGACCAGAACATGCTTTTGATGGATCGTTTGTTGACA
1	2.34	9.44	1.23	8.83	0.1	10.05	0	7.049e-05	0.012649	0.00454666	0.15852	AT4G19110	AT4G19110	A_84_P799330	BE529549	gb|M74H13STM Arabidopsis developing seed Arabidopsis thaliana cDNA clone 600038852R1 5', mRNA sequence [BE529549]	TCGCGTCTTTGAGTTCTCACTGGAGAATCATTGATTTTACTGCCTTGGTGTCAAGTACTT
1	2.06	12.58	1.05	12.06	0.1	13.1	0	7.199e-05	0.012659	0.0118233	0.227125	AT1G53780	AT1G53780	A_84_P525885	NM_104255	ref|Arabidopsis thaliana ATP binding / ATPase/ hydrolase/ nucleoside-triphosphatase/ nucleotide binding / peptidyl-prolyl cis-trans isomerase (AT1G53780) mRNA, complete cds [NM_104255]	GCAACACCCAAGTATATGGCCTACTACATTTAGAAAGGTAGAGAGAAGTCGTTTTATTTT
1	2.09	15.62	1.06	15.09	0.1	16.16	0.1	7.222e-05	0.012659	0.0119128	0.228455	PBB1	AT3G27430	A_84_P207448	NM_180310	ref|Arabidopsis thaliana PBB1; endopeptidase/ peptidase/ threonine-type endopeptidase (PBB1) mRNA, complete cds [NM_180310]	TAGCAACGTGGACATCTGCGTGATCACAAAGGGGAACAAGGAATATCTCAGGAACTACAT
1	2.47	15.02	1.31	14.37	0.1	15.67	0.1	7.264e-05	0.012659	0.00265254	0.130662	RHM1	AT1G78570	A_84_P20039	NM_106504	ref|Arabidopsis thaliana RHM1 (RHAMNOSE BIOSYNTHESIS 1); UDP-L-rhamnose synthase/ UDP-glucose 4,6-dehydratase/ catalytic (RHM1) mRNA, complete cds [NM_106504]	AAGCAACAACGAGATGGATGCTTCCAAGCTCAAGAAAGAGTTCCCTGAGCTACTCTCTAT
1	2.19	13.6	1.13	13.03	0.1	14.16	0	7.286e-05	0.012659	0.00698806	0.183295	AT3G54440	AT3G54440	A_84_P296934	NM_001035781	ref|Arabidopsis thaliana glycoside hydrolase family 2 protein (AT3G54440) mRNA, complete cds [NM_001035781]	GGTTTGAACATCTACAAGGATCAACTCCCCTGCTAGAAATCTGTTCTTGCATATAAGTTG
1	3.84	16.15	1.94	15.18	0.2	17.12	0.1	7.37e-05	0.012659	2.654e-05	0.02	R90101		A_84_P853297	R90101	tc|Rep: Glutathione S-transferase - Arabidopsis thaliana (Mouse-ear cress), complete [TC395224]	GCTTTAACGGTCAACATTGTCTTTTCACCACTTATGGGGTTTCCTGCTGATGAGAAAGTT
1	2.02	10.17	1.02	9.66	0.1	10.68	0.1	7.383e-05	0.012659	0.0135002	0.23978	FRS5	AT4G38180	A_84_P188344	NM_119979	ref|Arabidopsis thaliana FRS5 (FAR1-related sequence 5); zinc ion binding (FRS5) mRNA, complete cds [NM_119979]	AGGACTAACCTACTTTCAGTTTTGAAAGAAATGGAAGACCAAAAGTTACAAGTGTCCATC
1	2.51	17.41	1.33	16.75	0.1	18.07	0.1	7.404e-05	0.012659	0.00235674	0.124355	AT3G06700	AT3G06700	A_84_P812462	NM_001035573	ref|Arabidopsis thaliana 60S ribosomal protein L29 (RPL29A) (AT3G06700) mRNA, complete cds [NM_001035573]	GCCGGCGAGAATGCTAGCGCTGAAGAATAAGTGTTTTGATTATCTGTGAGACATTTTCAA
1	2.33	11.12	1.22	10.51	0.1	11.73	0	7.432e-05	0.012659	0.00396701	0.150873	AT1G22860	AT1G22860	A_84_P12322	NM_102132	ref|Arabidopsis thaliana unknown protein (AT1G22860) mRNA, complete cds [NM_102132]	GTGAATCAAAGTCAGTAACAGGCCGCGACTTCAAACGAGATGTTCTGATAAAACCCGGTT
1	2.26	13.71	1.18	13.13	0	14.3	0.1	7.442e-05	0.012659	0.00517187	0.164583	GLY3	AT1G53580	A_84_P810924	NM_104236	ref|Arabidopsis thaliana GLY3 (GLYOXALASE II 3); hydrolase/ hydroxyacylglutathione hydrolase (GLY3) mRNA, complete cds [NM_104236]	AAAGTATCTATTGGTGATATATACCTTGAGGTTCGTGCTACACCTGGACACACTGCAGGA
1	2.91	9.81	1.54	9.04	0.2	10.58	0	7.449e-05	0.012659	0.00049049	0.0713183	AT1G73010	AT1G73010	A_84_P869312	NM_105959	ref|Arabidopsis thaliana phosphatase (AT1G73010) mRNA, complete cds [NM_105959]	ACGTGATGCCACGTAAGAAATTCCCTGTATGGGATCTAATTAGTCAAAATCCAATGCTGA
1	2.54	9.72	1.35	9.05	0.1	10.4	0	7.47e-05	0.012659	0.00187581	0.113401	NOA1	AT3G47450	A_84_P266890	NM_114613	ref|Arabidopsis thaliana NOA1 (NO ASSOCIATED 1); GTPase/ nitric-oxide synthase (NOA1) mRNA, complete cds [NM_114613]	TTGCCAATTGGTACTTCAGGTACTGAATGGTATCAGTATCGTGAGTTAACCGATAAGGAA
1	2.63	12.57	1.39	11.88	0.1	13.27	0.1	7.484e-05	0.012659	0.00136886	0.101642	AT3G24530	AT3G24530	A_84_P824451	NM_113364	ref|Arabidopsis thaliana AAA-type ATPase family protein / ankyrin repeat family protein (AT3G24530) mRNA, complete cds [NM_113364]	GTTACTTGTTAACGCGAGGGAGAATCTTGATCTCCGACTTAGCTTTGAGTGTGTTGACAC
1	2.24	16.07	1.16	15.49	0.1	16.66	0	7.509e-05	0.012659	0.00622707	0.178446	AT4G20150	AT4G20150	A_84_P295774	NM_118134	ref|Arabidopsis thaliana unknown protein (AT4G20150) mRNA, complete cds [NM_118134]	CTCCTTCTCTTTGACTTCAGCTCTGGAGTTCTTTTCATTCACTGTTTTCGAATATGAACC
1	2.07	15.43	1.05	14.91	0.1	15.96	0	7.568e-05	0.012659	0.0126467	0.234956	TA28793_3702		A_84_P810983	TA28793_3702	Unknown	TGTTGTAACTATTCAGAGAAGTCAGACCAGTTCGGTCTGTGTATCTTTAGCCACCACTGT
1	2.5	13.89	1.32	13.23	0.1	14.55	0.1	7.644e-05	0.012659	0.00238072	0.124458	AT3G14172	AT3G14172	A_84_P761965	NM_001125151	ref|Arabidopsis thaliana unknown protein (AT3G14172) mRNA, complete cds [NM_001125151]	GCGAATGAAAGGTAACAAATTCGCAATGCAGGCACAACAGACACGAGTATATAAGTGAAA
1	2.67	13.69	1.42	12.99	0.1	14.4	0.1	7.666e-05	0.012659	0.00122601	0.0970928	AGP18	AT4G37450	A_84_P20511	NM_119909	ref|Arabidopsis thaliana AGP18 (ARABINOGALACTAN PROTEIN 18) (AGP18) mRNA, complete cds [NM_119909]	TGCTCCAAGCAAGCATAAGAAGACTACAAAGAAATCGAAAAAGCATCAAGCTGCACCTGC
1	2.87	12.38	1.52	11.62	0.1	13.14	0.1	7.696e-05	0.012659	0.00054622	0.0741742	TIFY10B	AT1G74950	A_84_P267120	NM_106153	ref|Arabidopsis thaliana TIFY10B (TIFY10B) mRNA, complete cds [NM_106153]	CGATTGCAAGAAGAGCTTCACTTCATCGGTTCCTTGAGAAGAGGAAGGATAGGATCACAT
1	2.29	15.78	1.2	15.18	0.1	16.38	0.1	7.698e-05	0.012659	0.00535648	0.167279	AT4G12040	AT4G12040	A_84_P17585	NM_179033	ref|Arabidopsis thaliana zinc finger (AN1-like) family protein (AT4G12040) mRNA, complete cds [NM_179033]	GGACGTGATGCAATTGCAAAGGCTAATCCTTTGGTTAAGGCGGATAAAGTTCAGAGGATT
1	2.63	16.14	1.39	15.44	0.1	16.84	0.1	7.747e-05	0.012659	0.00131641	0.100554	ATGSTU24	AT1G17170	A_84_P11431	NM_101578	ref|Arabidopsis thaliana ATGSTU24 (GLUTATHIONE S-TRANSFERASE TAU 24); glutathione binding / glutathione transferase (ATGSTU24) mRNA, complete cds [NM_101578]	GCTAAAGCCCTGCCTGAGTCAGAGAAGGTCATTACATTCATTTCCGAACGTAGGAAGAAA
1	5.33	8.43	2.41	7.22	0.1	9.64	0.3	7.765e-05	0.012659	3.36e-06	0.00608	AT1G73580	AT1G73580	A_84_P20631	NM_106016	ref|Arabidopsis thaliana C2 domain-containing protein (AT1G73580) mRNA, complete cds [NM_106016]	TAACGTCGAGCGTGGTGAAGTTGAGATTGAACTCCAATGGATTGATCTTCCCGGTTCTAA
1	2.03	7.65	1.02	7.14	0.1	8.16	0.1	7.779e-05	0.012659	0.0147953	0.249178	AT5G60310	AT5G60310	A_84_P20709	NM_125424	ref|Arabidopsis thaliana lectin protein kinase, putative (AT5G60310) mRNA, complete cds [NM_125424]	CTGTGGAACCACAGTTGCAACTTGAGAAACAAATTCTGATCGAATGGGTGCCAGAATCCA
1	2.13	13.37	1.09	12.83	0.1	13.92	0.1	7.782e-05	0.012659	0.0102388	0.214551	AT1G70470	AT1G70470	A_84_P519725	NM_105715	ref|Arabidopsis thaliana unknown protein (AT1G70470) mRNA, complete cds [NM_105715]	CTCCGGTTATATATTAACCATGTGTAAGGTGACCTCAGACACGGAGGTTTCCGACTTCAA
1	2.13	11.86	1.09	11.32	0.1	12.41	0.1	7.874e-05	0.0127166	0.00998249	0.214039	AT3G16990	AT3G16990	A_84_P14574	NM_112575	ref|Arabidopsis thaliana TENA/THI-4 family protein (AT3G16990) mRNA, complete cds [NM_112575]	GTGAAGCTGAAGATGTACTTGTACGAGTTCTTGAACTAGAGGTTGCCTTCTGGGAGATGA
1	2.24	12.79	1.16	12.21	0.1	13.37	0.1	7.911e-05	0.0127301	0.00660929	0.180152	YLS2	AT3G51430	A_84_P24115	NM_115002	ref|Arabidopsis thaliana YLS2; strictosidine synthase (YLS2) mRNA, complete cds [NM_115002]	CTATCTCTATTGTGGAAATATCTTGCATTCGTACATTATCCGACTCGATCTCCTGAAGTA
1	2.02	10.45	1.02	9.94	0.1	10.96	0.1	7.942e-05	0.0127352	0.0141488	0.244575	AT1G77640	AT1G77640	A_84_P512655	NM_106412	ref|Arabidopsis thaliana AP2 domain-containing transcription factor, putative (AT1G77640) mRNA, complete cds [NM_106412]	AGAGGCAACGATGGATGACTTCTACGACGATGTTGATATTCCGCTATGGAGTTTCAGTTA
1	2.26	8.88	1.18	8.29	0	9.47	0.1	8e-05	0.0127829	0.00508439	0.164814	AT4G26400	AT4G26400	A_84_P818707	NM_118773	ref|Arabidopsis thaliana zinc finger (C3HC4-type RING finger) family protein (AT4G26400) mRNA, complete cds [NM_118773]	CTTCATCTTCGTCTTCCTTTCCTCCTTCATTCCTCTTTTCTTCGTCTCCCACCATTTCTG
1	2.15	10.4	1.1	9.85	0.1	10.96	0.1	8.122e-05	0.0127895	0.00933826	0.207813	AT3G08990	AT3G08990	A_84_P23031	NM_111733	ref|Arabidopsis thaliana yippee family protein (AT3G08990) mRNA, complete cds [NM_111733]	AGACCTCGAAGGACTGGTTTATAGCTGCAAGTATTGTCAGACACATTTCGCAGTTACTAA
2	2.4	11.78	1.27	11.15	0.1	12.41	0	8.14e-05	0.0127895	0.00358116	0.146155	AT3G20720	AT3G20720	A_84_P167713	NM_112963	ref|Arabidopsis thaliana unknown protein (AT3G20720) mRNA, complete cds [NM_112963]	TGTGTATGTCTCATGAGTTATGAGCAATGCTTGTACTTGCTATCACCCAAAAAGGAACTG
1	2.17	16.27	1.11	15.71	0.1	16.83	0.1	8.189e-05	0.0127895	0.0077387	0.192913	NP173437		A_84_P839726	NP173437	tc|GB|AC007234.3|AAF23833.1 F1E22.17 [NP173437]	AAAGGTTATGCTACTGGAGATCCCATGAAGCGTCTTACGATCGGGTTTGTTCTTTTATCC
1	2.14	13.16	1.1	12.61	0.1	13.71	0	8.19e-05	0.0127895	0.00998974	0.21389	ATEXPA13	AT3G03220	A_84_P14536	NM_111192	ref|Arabidopsis thaliana ATEXPA13 (ARABIDOPSIS THALIANA EXPANSIN A13) (ATEXPA13) mRNA, complete cds [NM_111192]	TGACAGGTCAACCGTGACATCTTACAATGTCTCCCCGAAAAACTGGAATTATGGACAGAC
1	2.25	16.02	1.17	15.44	0.1	16.61	0	8.198e-05	0.0127895	0.00640911	0.179789	EDA9	AT4G34200	A_84_P23338	NM_119583	ref|Arabidopsis thaliana EDA9 (embryo sac development arrest 9); ATP binding (EDA9) mRNA, complete cds [NM_119583]	TAGATGACATACCAAGCAAAGAGACACTGAAGAAGATTGGGGAAATTCCAGCGGTTGAGG
1	2.52	9.89	1.34	9.22	0.1	10.56	0	8.202e-05	0.0127895	0.00200345	0.116447	AT3G28760	AT3G28760	A_84_P245675	NM_001035714	ref|Arabidopsis thaliana unknown protein (AT3G28760) mRNA, complete cds [NM_001035714]	ATCAAGTTTTGATCAGATTACAGGGCGGTGCACGCCATACCGGTATAGAGATTCAGGAAT
1	2.65	13.35	1.41	12.65	0.1	14.06	0.1	8.264e-05	0.0128417	0.00118328	0.0958925	VPS35B	AT1G75850	A_84_P832583	NM_106235	ref|Arabidopsis thaliana VPS35B (VPS35 HOMOLOG B) (VPS35B) mRNA, complete cds [NM_106235]	TCCGAGACACAAGCCTCATCAAATCCCGAGAGGAATTCTCTGTATTTTCCAAAGAAATGT
2	2.78	11.42	1.48	10.68	0.1	12.15	0.1	8.371e-05	0.0129104	0.00081716	0.0857355	CBL	AT3G57050	A_84_P808629	NM_180381	ref|Arabidopsis thaliana CBL (cystathionine beta-lyase); cystathionine beta-lyase (CBL) mRNA, complete cds [NM_180381]	AGATCTCAAATCGGAACTCTTTCAAGCTGAATTGCGTGATGGAGAAAAGTGTCGATGCTA
1	2.92	13.37	1.55	12.6	0.2	14.15	0.1	8.384e-05	0.0129104	0.00045741	0.0701153	AtRABA1c	AT5G45750	A_84_P14034	NM_123942	ref|Arabidopsis thaliana AtRABA1c (Arabidopsis Rab GTPase homolog A1c); GTP binding (AtRABA1c) mRNA, complete cds [NM_123942]	ATCTCGTGGCTGTTCAGACTGAAGATGCTAAGTCATTCGCCGAGAAAGAATCTCTCTACT
2	4.31	12.25	2.11	11.19	0.2	13.3	0.2	8.408e-05	0.0129104	1.07e-05	0.0102979	AT3G26910	AT3G26910	A_84_P759928	NM_001035701	ref|Arabidopsis thaliana hydroxyproline-rich glycoprotein family protein (AT3G26910) mRNA, complete cds [NM_001035701]	GTCTGCGTCACGTTTGACCAAAACGCTGATTGTACAAATTCAGAGATCTTCACAAGTGAA
1	18.64	10.05	4.22	7.93	0.3	12.16	0.5	8.427e-05	0.0129104	0	0	AT5G05500	AT5G05500	A_84_P211908	NM_120632	ref|Arabidopsis thaliana pollen Ole e 1 allergen and extensin family protein (AT5G05500) mRNA, complete cds [NM_120632]	ACTGCCCTGCGACTGCACCACCCACTTACTGATTTGGGTTTTGAAGATCATCATATACTA
1	2.69	11.43	1.43	10.72	0.2	12.14	0	8.519e-05	0.0129104	0.00106882	0.092413	CPuORF43	AT5G09461	A_84_P190804	NM_001125724	ref|Arabidopsis thaliana CPuORF43 (Conserved peptide upstream open reading frame 43) (CPuORF43) mRNA, complete cds [NM_001125724]	AGACGAAGCCATTGATTACCTCAAGTTGCTGAAGCAAAGCTTAAACTCATCAAAGGGTTT
1	2.01	11.89	1	11.39	0.1	12.39	0	8.567e-05	0.0129104	0.0157355	0.254492	AT1G63010	AT1G63010	A_84_P853293	NM_001084293	ref|Arabidopsis thaliana SPX (SYG1/Pho81/XPR1) domain-containing protein (AT1G63010) mRNA, complete cds [NM_001084293]	CCAGAAGATGAAGAGGAATGCGATGAAAGTGAAGAATCCCCAGAAGATTCTCACAAACCT
1	2	9.16	1	8.66	0.1	9.66	0	8.609e-05	0.0129104	0.0171604	0.264302	AT-GTL1	AT1G33240	A_84_P804411	NM_103052	ref|Arabidopsis thaliana AT-GTL1 (GT2-LIKE 1); DNA binding / transcription factor (AT-GTL1) mRNA, complete cds [NM_103052]	GTACTAAAGAAACTCGCGGTGGTCGTCATGATGGTAAAGCTTACAAGTTCTTCTCTCAGC
1	2.53	12.85	1.34	12.18	0.1	13.53	0	8.684e-05	0.0129104	0.00206033	0.117488	NPH3	AT5G64330	A_84_P15051	NM_125829	ref|Arabidopsis thaliana NPH3 (NON-PHOTOTROPIC HYPOCOTYL 3); protein binding / signal transducer (NPH3) mRNA, complete cds [NM_125829]	AGCGGTTGGAAGAAGCTAAGTAAACTGACTAAGATGAGTGGACAGGAGAGCCATGACATA
1	2.29	13.23	1.2	12.63	0.1	13.83	0.1	8.716e-05	0.0129104	0.00514728	0.165078	FAB1	AT1G74960	A_84_P786382	NM_106154	ref|Arabidopsis thaliana FAB1 (FATTY ACID BIOSYNTHESIS 1); 3-oxoacyl-[acyl-carrier-protein] synthase/ fatty-acid synthase (FAB1) mRNA, complete cds [NM_106154]	TGGCCAAAATCCTGAGCTTAAGGTAAATTCCACAAAATCTATGATTGGACACTTGCTGGG
1	2.9	12.83	1.54	12.06	0.2	13.6	0	8.732e-05	0.0129104	0.00047528	0.0706974	EMB2766	AT2G45000	A_84_P511908	NM_180098	ref|Arabidopsis thaliana EMB2766 (EMBRYO DEFECTIVE 2766); structural constituent of nuclear pore (EMB2766) mRNA, complete cds [NM_180098]	GGATGAGTCCACTTGATGTAGTTGTCAGAATCTTGAACAATCAACTCAGTTCCTTAATGT
1	2.01	11.06	1.01	10.56	0.1	11.57	0	8.741e-05	0.0129104	0.0164839	0.260084	CPuORF60	AT4G14622	A_84_P604524	NM_001125512	ref|Arabidopsis thaliana CPuORF60 (Conserved peptide upstream open reading frame 60) (CPuORF60) mRNA, complete cds [NM_001125512]	ATCTGATAGGATTCGTCAGATTGTTTCTATAGTTTCGGAAGCGTCAAAACAGAGCTTGAA
1	2.11	12.97	1.08	12.44	0.1	13.51	0	8.741e-05	0.0129104	0.0105627	0.21721	AT3G26935	AT3G26935	A_84_P14171	NM_180307	ref|Arabidopsis thaliana zinc finger (DHHC type) family protein (AT3G26935) mRNA, complete cds [NM_180307]	TTACATGTTAAGGACGGTGAGTTAGGCGAGCTATCTCCAGACATTAGGGCAACAGTTGAT
1	2.18	15.29	1.13	14.72	0.1	15.85	0	8.815e-05	0.0129104	0.00857886	0.200795	SAPX	AT4G08390	A_84_P15679	NM_202791	ref|Arabidopsis thaliana SAPX (STROMAL ASCORBATE PEROXIDASE); L-ascorbate peroxidase (SAPX) mRNA, complete cds [NM_202791]	GATTCTTCTTTCAAGGTCTATGCTGAAAAGTATGCTGCAGATCAGGATGCATTTTTCAAG
1	2	13.42	1	12.92	0.1	13.92	0.1	8.884e-05	0.0129104	0.0166203	0.260871	AT1G26940	AT1G26940	A_84_P79205	NM_102458	ref|Arabidopsis thaliana peptidyl-prolyl cis-trans isomerase cyclophilin-type family protein (AT1G26940) mRNA, complete cds [NM_102458]	GAGAGATTGTAGTTAACAGTGTAAACAGTTTGAGACATTGAATCATGGATTGTTTCCTTC
1	2.05	11.43	1.04	10.91	0.1	11.95	0.1	8.887e-05	0.0129104	0.0116124	0.22537	AT5G50950	AT5G50950	A_84_P837235	NM_180835	ref|Arabidopsis thaliana fumarate hydratase, putative / fumarase, putative (AT5G50950) mRNA, complete cds [NM_180835]	TGCTGCAGCAGTAGCCAAAAGAGCTCACAAAGAAGGATGCACATTAAAGGTAAACAATAA
1	2.52	10.71	1.33	10.04	0.1	11.37	0	8.933e-05	0.0129104	0.00220849	0.120614	DIS2	AT1G30825	A_84_P785615	NM_102820	ref|Arabidopsis thaliana DIS2 (DISTORTED TRICHOMES 2); structural molecule (DIS2) mRNA, complete cds [NM_102820]	TTTGTAACTTTTGTCATTTTTCCTCGGCATGTGGAAGGGAAAAAGCTCGATCGTACTGTC
1	2.01	8.63	1.01	8.12	0.1	9.13	0	8.934e-05	0.0129104	0.0159955	0.25595	AT4G39952	AT4G39952	A_84_P546814	NM_148411	ref|Arabidopsis thaliana pentatricopeptide (PPR) repeat-containing protein (AT4G39952) mRNA, complete cds [NM_148411]	AGTACGATGTGAAACCCAACTTAAAGCATTACTCTTGTCTTGTGGATCTTCTTTCCAGGT
1	3.5	11.66	1.81	10.76	0.2	12.57	0.1	9.002e-05	0.0129104	7.147e-05	0.030781	BP833328		A_84_P804155	BP833328	tc|Rep: F5M15.9 - Arabidopsis thaliana (Mouse-ear cress), partial (63%) [TC406198]	GGGACTAACTTTTTAACCCCCTTATTAACTACCGCCAAGGATGGTAAGGTATCACAGCTG
1	2.05	11.64	1.04	11.12	0.1	12.16	0	9.066e-05	0.0129104	0.0134683	0.239684	CPuORF46	AT3G53402	A_84_P63250	NM_001125361	ref|Arabidopsis thaliana CPuORF46 (Conserved peptide upstream open reading frame 46) (CPuORF46) mRNA, complete cds [NM_001125361]	CAGCGACCCAGCACTTCTGTGGTTCTACCTAAATAAGCTGTCGTCGTTATGAACTTTGTT
2	2.81	17.67	1.49	16.92	0.2	18.41	0	9.154e-05	0.0129104	0.00071535	0.0838031	PRXR1	AT4G21960	A_84_P23285	NM_118317	ref|Arabidopsis thaliana PRXR1; electron carrier/ heme binding / peroxidase (PRXR1) mRNA, complete cds [NM_118317]	ATCTTATCCGAGAACAACCCCTTGACTGGCTCTAAGGGTGAGATCAGGAAGCAATGTAAT
1	2.2	9.23	1.14	8.66	0	9.8	0.1	9.155e-05	0.0129104	0.00705369	0.184375	AT2G03420	AT2G03420	A_84_P61170	NM_126393	ref|Arabidopsis thaliana unknown protein (AT2G03420) mRNA, complete cds [NM_126393]	GGAGATTGCTCAACCACAGGAATGACAGATGAAGAAAAGGAGAAATTCATCACAATGTTG
1	2.64	14.1	1.4	13.4	0.2	14.8	0	9.229e-05	0.0129104	0.0013801	0.101642	AT3G27190	AT3G27190	A_84_P20268	NM_113633	ref|Arabidopsis thaliana uracil phosphoribosyltransferase, putative / UMP pyrophosphorylase, putative / UPRTase, putative (AT3G27190) mRNA, complete cds [NM_113633]	TGCAAACGGTTCCCAAAGTTGAAGATTGTGACGTCAGAAATCGATCAGTGTCTGAACGAA
1	2.83	13.71	1.5	12.96	0.1	14.46	0.1	9.238e-05	0.0129104	0.00063052	0.0792	AT3G53650	AT3G53650	A_84_P274590	NM_115225	ref|Arabidopsis thaliana histone H2B, putative (AT3G53650) mRNA, complete cds [NM_115225]	AACGACATCTTCGAGAAACTAGCTCAGGAATCATCGCGATTGGCTAGGTACAACAAGAAA
2	2.24	14.48	1.16	13.9	0.1	15.06	0	9.282e-05	0.0129104	0.00626006	0.179165	AT3G17780	AT3G17780	A_84_P97426	NM_112659	ref|Arabidopsis thaliana unknown protein (AT3G17780) mRNA, complete cds [NM_112659]	TTGGTTTACTTTTTGGAGGAACAACAGGCTCTGTTTTTCACGTCCAGAATTCACCTTTAC
1	2.33	13.17	1.22	12.56	0.1	13.78	0.1	9.407e-05	0.0129104	0.00456117	0.158537	AT2G40660	AT2G40660	A_84_P818169	NM_129628	ref|Arabidopsis thaliana tRNA-binding region domain-containing protein (AT2G40660) mRNA, complete cds [NM_129628]	TGTCGACATTATTTGCACCAATACCTGTGAAGCTACCAGAATTTAGCTTCGAGGTACCAA
1	2.2	14.12	1.14	13.55	0.1	14.69	0.1	9.417e-05	0.0129104	0.00764308	0.192118	TPL	AT1G15750	A_84_P21740	NM_001035973	ref|Arabidopsis thaliana TPL (TOPLESS); protein binding / protein homodimerization/ transcription repressor (TPL) mRNA, complete cds [NM_001035973]	AACCCTTCTGCGTATCTACCAGCTAGTCTCAGCAATTCAAACGTACATCCACTAGTGATT
1	2.12	7.3	1.08	6.76	0.1	7.84	0	9.44e-05	0.0129104	0.0107999	0.218707	TC378176		A_84_P845635	TC378176	tc|Rep: DNA-binding protein-like - Arabidopsis thaliana (Mouse-ear cress), partial (28%) [TC378176]	TGCCAAGTGGCGCAGTAGCAGTTTTAAAACCAAACGAGTACGTTGTCACTAAATTAACAT
2	2.08	11.43	1.06	10.9	0.1	11.96	0	9.486e-05	0.0129104	0.0116882	0.225775	TRB2	AT5G67580	A_84_P819570	NM_180955	ref|Arabidopsis thaliana TRB2; DNA binding / double-stranded telomeric DNA binding / protein homodimerization/ single-stranded telomeric DNA binding / _ (TRB2) mRNA, complete cds [NM_180955]	TAAGATCATCTTTGAGGCAATTACCAACTTGAGGGAACTACGCGGTTCTGACAGAACATC
1	2.07	9.69	1.05	9.17	0.1	10.22	0	9.494e-05	0.0129104	0.0133323	0.238862	AT1G79890	AT1G79890	A_84_P13380	NM_106638	ref|Arabidopsis thaliana helicase-related (AT1G79890) mRNA, complete cds [NM_106638]	CCACCAAAGGCTATGGAGATGTTCACAGACTGTTGCACCAATTCTTTAAACATAAAAATG
1	2.74	13.06	1.45	12.34	0.1	13.79	0.1	9.527e-05	0.0129104	0.00092225	0.0879831	AT1G71730	AT1G71730	A_84_P786334	NM_105831	ref|Arabidopsis thaliana unknown protein (AT1G71730) mRNA, complete cds [NM_105831]	TGTAAACAAGGTAGTGGACGAGATTAATCTCAAGTTCGCTGAAGCTCGTGAAGAGATCGA
1	2.59	15.7	1.37	15.01	0.1	16.39	0	9.54e-05	0.0129104	0.00166236	0.10974	TRIP-1	AT2G46280	A_84_P194244	NM_201968	ref|Arabidopsis thaliana TRIP-1 (TGF-BETA RECEPTOR INTERACTING PROTEIN 1); nucleotide binding / protein binding (TRIP-1) mRNA, complete cds [NM_201968]	TTAGATTCCGACTACTTGAACGTCAACCTTTTAGAATCTTTGAAAAAGTCTCCCATTCCG
1	2.37	15.44	1.24	14.82	0.1	16.06	0	9.611e-05	0.0129104	0.0040667	0.15123	AT3G03070	AT3G03070	A_84_P99906	NM_111177	ref|Arabidopsis thaliana NADH-ubiquinone oxidoreductase-related (AT3G03070) mRNA, complete cds [NM_111177]	TTGTTTGATCTCACTTCAGCACTTGTCATGTTGTAACATTCAATCTCTGATATCACTGTC
1	2.42	15.17	1.28	14.53	0.1	15.81	0.1	9.667e-05	0.0129104	0.00302972	0.136322	BCCP2	AT5G15530	A_84_P22634	NM_121557	ref|Arabidopsis thaliana BCCP2 (BIOTIN CARBOXYL CARRIER PROTEIN 2); biotin binding (BCCP2) mRNA, complete cds [NM_121557]	CCTTTTAGCTGCTTCAAAACATCTTCAAAGTCTCGGTTAAGCTATAGCAACGTGCTAAAA
1	2.8	14.22	1.49	13.47	0.2	14.96	0	9.675e-05	0.0129104	0.00072119	0.0831939	AT1G03330	AT1G03330	A_84_P14233	NM_100215	ref|Arabidopsis thaliana small nuclear ribonucleoprotein D, putative / snRNP core SM-like protein, putative / U6 snRNA-associated Sm-like protein, puta_ (AT1G03330) mRNA, complete cds [NM_100215]	TAAGGTACGTGCAGTTACCTAAAGATGGAGTCGATGTTGATTTGCTTCACGACGCAGCTA
1	2.91	10.54	1.54	9.77	0.1	11.31	0.1	9.735e-05	0.0129104	0.00049916	0.0718854	AT4G08580	AT4G08580	A_84_P233419	NM_116927	ref|Arabidopsis thaliana unknown protein (AT4G08580) mRNA, complete cds [NM_116927]	GCGTTTAGCTCAGACTAAAGTTGAAAACCGTGACGAAGTTAGAGCTGATCATCGGCGTAT
3	2.38	15.89	1.25	15.26	0.1	16.51	0	9.766e-05	0.0129104	0.0036766	0.147129	HMGB2	AT1G20693	A_84_P808457	NM_001035997	ref|Arabidopsis thaliana HMGB2 (HIGH MOBILITY GROUP B 2); DNA binding / chromatin binding / structural constituent of chromatin / transcription factor (HMGB2) mRNA, complete cds [NM_001035997]	CAAAAGAAGATGAGGAATCTGACAAGTCAGTGTCAGAGGTCAATGACGAGGATGATGCTG
1	2.23	13.38	1.16	12.81	0.1	13.96	0	9.822e-05	0.0129104	0.00667041	0.181054	SPL12	AT3G60030	A_84_P14694	NM_115866	ref|Arabidopsis thaliana SPL12 (squamosa promoter-binding protein-like 12); transcription factor (SPL12) mRNA, complete cds [NM_115866]	GAAGTGCTATATGTCTTTCAGCCATTCAGGTGGGAATTACTTGAGTATGGAACAAGCTAG
1	2.17	12.76	1.11	12.2	0.1	13.31	0	9.852e-05	0.0129104	0.00907536	0.205399	AT3G01360	AT3G01360	A_84_P288684	NM_001035540	ref|Arabidopsis thaliana unknown protein (AT3G01360) mRNA, complete cds [NM_001035540]	ATGAAGAAGACGAGGTTCGAGAAGAGAGCAACGTAGCTAAAGAAGTTGGTCTCAATGGAA
1	2.18	14.53	1.12	13.97	0.1	15.1	0	9.914e-05	0.0129104	0.00826988	0.197969	AT4G14410	AT4G14410	A_84_P287400	NM_117520	ref|Arabidopsis thaliana basic helix-loop-helix (bHLH) family protein (AT4G14410) mRNA, complete cds [NM_117520]	CACTTGGTTTAGGATTCTTCCGTTTGGCAAGTGTAAAAGCTTTACTCTTGATCTTGGGTT
1	2.52	9.53	1.34	8.86	0.1	10.19	0	9.938e-05	0.0129104	0.00192747	0.114987	AT5G03500	AT5G03500	A_84_P823204	NM_001085056	ref|Arabidopsis thaliana transcription coactivator (AT5G03500) mRNA, complete cds [NM_001085056]	CCGAGCCATCTCTCTGGCGAATCTCCATTTTGGATTTGGATATGTAGAGAATAATGGCTA
1	2.53	12.18	1.34	11.51	0.1	12.85	0.1	9.973e-05	0.0129104	0.00205414	0.117431	AT1G12400	AT1G12400	A_84_P840437	NM_101112	ref|Arabidopsis thaliana DNA binding (AT1G12400) mRNA, complete cds [NM_101112]	TAGAGCAGATGATCCGCAGCGCCATTTCTGATTTTAGAGATCAAAACTCTTACGAGAAGC
1	2.62	13.83	1.39	13.14	0.2	14.52	0	9.993e-05	0.0129104	0.00151632	0.107137	CPuORF62	AT5G60548	A_84_P20710	NM_001125994	ref|Arabidopsis thaliana CPuORF62 (Conserved peptide upstream open reading frame 62) (CPuORF62) mRNA, complete cds [NM_001125994]	TTGGTGCAAACGCAATGCTGCCTCAAAGATTGAAGAAGGAGAAGCTAATGGGATCTCTGA
2	2.24	13.83	1.16	13.25	0.1	14.41	0.1	0.00010084	0.0129386	0.0057272	0.172887	SP1L3	AT3G02180	A_84_P813387	NM_202480	ref|Arabidopsis thaliana SP1L3 (SPIRAL 1-LIKE3) (SP1L3) mRNA, complete cds [NM_202480]	TAATTACTTCAGATCAGAAGGCCAAAACTGTGGAAACTTTCTCACGGACAGGCCATCTAC
1	2.25	15.74	1.17	15.15	0.1	16.33	0.1	0.00010091	0.0129386	0.00513348	0.164987	AT5G54760	AT5G54760	A_84_P79315	NM_124857	ref|Arabidopsis thaliana eukaryotic translation initiation factor SUI1, putative (AT5G54760) mRNA, complete cds [NM_124857]	ATACAGCTTCAAGGTGACCAACGTAAGAACGTCTCCACATTCCTTGTCCAGGCTGGTTTG
1	2.61	12.79	1.38	12.09	0.1	13.48	0.1	0.000101	0.0129386	0.00138461	0.101643	AT4G22160	AT4G22160	A_84_P299860	NM_118337	ref|Arabidopsis thaliana unknown protein (AT4G22160) mRNA, complete cds [NM_118337]	CTCTTTCAGTCTTTTGTTCAACCTCTAATGAATAATTCTACGAATACAAGCTGTGTTGTG
1	3.31	12.99	1.73	12.12	0.2	13.85	0.1	0.00010173	0.0129569	0.00012304	0.039461	AT5G53480	AT5G53480	A_84_P15007	NM_124727	ref|Arabidopsis thaliana importin beta-2, putative (AT5G53480) mRNA, complete cds [NM_124727]	AGTTCTTAAACGAATGTTTGTCTTCTGAAGACCACACAATTAAAGAAGCAGCCGAATGGG
2	3.07	17.47	1.62	16.66	0.2	18.28	0.1	0.00010199	0.0129569	0.00025829	0.0556191	APX1	AT1G07890	A_84_P16329	NM_001123772	ref|Arabidopsis thaliana APX1 (ascorbate peroxidase 1); L-ascorbate peroxidase (APX1) mRNA, complete cds [NM_001123772]	CTGTTTTCCGTCCTTTGGTCGAGAAATACGCTGCTGATGAAGATGCCTTTTTCGCTGATT
1	2.11	14.41	1.08	13.87	0.1	14.95	0.1	0.00010207	0.0129569	0.0108467	0.218968	AT5G25100	AT5G25100	A_84_P20607	NM_122419	ref|Arabidopsis thaliana endomembrane protein 70, putative (AT5G25100) mRNA, complete cds [NM_122419]	CTTCTATTTCTTCACAAAGCTCCAGATCACTAAGCTCGTCTCAGCTATGCTCTACTTTGG
1	2.25	12.02	1.17	11.44	0.1	12.6	0	0.00010272	0.0129569	0.00609606	0.177963	EICBP.B	AT5G09410	A_84_P21708	NM_001125723	ref|Arabidopsis thaliana EICBP.B (ETHYLENE INDUCED CALMODULIN BINDING PROTEIN); calmodulin binding / transcription activator/ transcription regulator (EICBP.B) mRNA, complete cds [NM_001125723]	GTCAACTGTGAAGAAGACGATTTTATTGACATTGAGTCTCTTTTGAACGATGACACATTG
1	2.72	15.95	1.44	15.22	0.1	16.67	0.2	0.00010299	0.0129569	0.00091897	0.0882293	ERD14	AT1G76180	A_84_P809413	NM_106267	ref|Arabidopsis thaliana ERD14 (EARLY RESPONSE TO DEHYDRATION 14); calcium ion binding (ERD14) mRNA, complete cds [NM_106267]	ATTTCTTGGGAAAGAAGAAAGACGAAAAAAAACCAGAGGAGACTCCGATCGCTTCAGAGT
1	2.31	9.35	1.21	8.74	0.1	9.95	0.1	0.00010318	0.0129569	0.00499894	0.164044	IQD7	AT1G17480	A_84_P10025	NM_101610	ref|Arabidopsis thaliana IQD7 (IQ-domain 7); calmodulin binding (IQD7) mRNA, complete cds [NM_101610]	AATCTACTCAAGCCAAGCAGAGACAATCAGGATTATCTTGCAACGGAGATGCAAGACGCA
1	2.33	10.51	1.22	9.9	0.1	11.12	0	0.00010344	0.0129569	0.0047134	0.160376	AT5G19830	AT5G19830	A_84_P13195	NM_121988	ref|Arabidopsis thaliana aminoacyl-tRNA hydrolase (AT5G19830) mRNA, complete cds [NM_121988]	AAAGCTGGAGATTGTTCAATGTGGAACAGAAGTACAAACACTTAAAACAACACACAATAC
1	2.84	10.98	1.51	10.23	0.1	11.74	0.1	0.00010416	0.012969	0.00063963	0.0779623	AT1G10400	AT1G10400	A_84_P22742	NM_100915	ref|Arabidopsis thaliana UDP-glycosyltransferase/ transferase, transferring glycosyl groups (AT1G10400) mRNA, complete cds [NM_100915]	TGGTTCGTCTAGGAAGAATTTAGACAACCTTATCAACGAGTTTTGTAACAATGGAACATG
1	2.72	13.74	1.45	13.02	0.2	14.46	0	0.00010422	0.012969	0.00096435	0.0888147	UBC3	AT5G62540	A_84_P15990	NM_125648	ref|Arabidopsis thaliana UBC3 (ubiquitin-conjugating enzyme 3); ubiquitin-protein ligase (UBC3) mRNA, complete cds [NM_125648]	CTGACTCACCAGCGAACGCAGAGGCTGCAAGGTTGTTCAGTGAGAATAAAAGAGAATATA
1	3.56	15.8	1.83	14.88	0.2	16.71	0	0.00010446	0.012969	5.962e-05	0.0286809	AT5G07090	AT5G07090	A_84_P852771	NM_120791	ref|Arabidopsis thaliana 40S ribosomal protein S4 (RPS4B) (AT5G07090) mRNA, complete cds [NM_120791]	GGAAGCAAAGTTCAAGCTTTGCAAGGTTAGATCTATCCAGTTTGGTCAGAAGGGAATTCC
1	2.81	11.2	1.49	10.46	0.2	11.95	0.1	0.00010522	0.012969	0.00071437	0.0839065	IMPL2	AT4G39120	A_84_P733275	AK176630	gb|Arabidopsis thaliana mRNA for Inositol monophosphatase - like protein, partial cds, clone: RAFL25-16-P15 [AK176630]	CTATTCAGGAAAAGCGAGATCATTCATATGTATCTCAGATGTAAAATGCCTTGAGGATCT
1	2.03	10.6	1.02	10.09	0.1	11.11	0	0.00010553	0.012969	0.0148653	0.249428	AT3G20930	AT3G20930	A_84_P822028	NM_112985	ref|Arabidopsis thaliana RNA recognition motif (RRM)-containing protein (AT3G20930) mRNA, complete cds [NM_112985]	CAAACCGTTCAGGCAAAACAGAAGTCAACCAAGTTTCGGGCTCTAGAATCTGAGTGTTAG
1	2.67	13.24	1.42	12.53	0.1	13.95	0.1	0.00010554	0.012969	0.00097638	0.0895578	SHM1	AT4G37930	A_84_P12948	NM_119954	ref|Arabidopsis thaliana SHM1 (SERINE TRANSHYDROXYMETHYLTRANSFERASE 1); glycine hydroxymethyltransferase/ poly(U) binding (SHM1) mRNA, complete cds [NM_119954]	AAACTGCGCCATGAAGTCGAGGAATTCGCTAAGCAGTTCCCAACAATTGGGTTTGAGAAA
1	2.07	14.15	1.05	13.63	0.1	14.67	0	0.00010588	0.0129759	0.0117542	0.22647	VPS35C	AT3G51310	A_84_P19385	NM_114990	ref|Arabidopsis thaliana VPS35C (VPS35 HOMOLOG C) (VPS35C) mRNA, complete cds [NM_114990]	ACATCGAGTTTCAGAGACAGCAAGAAGATGGTGGCATGAATGAGAAATACGAGAAAATCA
1	2.41	12.96	1.27	12.32	0.1	13.59	0	0.000107	0.0129819	0.00346201	0.144421	AT5G11860	AT5G11860	A_84_P12068	NM_121224	ref|Arabidopsis thaliana NLI interacting factor (NIF) family protein (AT5G11860) mRNA, complete cds [NM_121224]	GAAGATGTAAGGCCAATGATCGCCAAGAAATTCAATCTAAGGGAGAAGATTGATGCAGCT
1	2.33	8.92	1.22	8.31	0.1	9.53	0.1	0.00010736	0.0129819	0.00480487	0.161543	ORC1A	AT4G14700	A_84_P18634	NM_117553	ref|Arabidopsis thaliana ORC1A (ORIGIN RECOGNITION COMPLEX 1); DNA binding / double-stranded methylated DNA binding (ORC1A) mRNA, complete cds [NM_117553]	CGGAAGTAGCGGATTACCGTCTAAAGAAGAGTAACATATCTGCAAAGAGTCAGCTGGTGA
1	2.34	12.44	1.23	11.82	0.1	13.05	0.1	0.00010907	0.01306	0.00420195	0.153359	CLC-D	AT5G26240	A_84_P107862	NM_122525	ref|Arabidopsis thaliana CLC-D (CHLORIDE CHANNEL D); anion channel/ voltage-gated chloride channel (CLC-D) mRNA, complete cds [NM_122525]	CTGATTGAGGAAAATGGGGAATCATCAGCAGTGGAACTCCAACAGTCAACTAGTGTAAGA
2	2.75	13.26	1.46	12.53	0.1	13.99	0.1	0.00011002	0.01306	0.00080318	0.0860663	WLIM1	AT1G10200	A_84_P815966	NM_100894	ref|Arabidopsis thaliana WLIM1; transcription factor/ zinc ion binding (WLIM1) mRNA, complete cds [NM_100894]	TCGATCAAAACTTCAAGAGAACTGGAAGTCTTGAGAAAAGCTTCGAAGGGACACCAAAGA
1	2.21	11.4	1.14	10.83	0.1	11.97	0.1	0.0001101	0.01306	0.00746369	0.189931	MES7	AT2G23560	A_84_P22044	NM_127920	ref|Arabidopsis thaliana MES7 (METHYL ESTERASE 7); hydrolase/ hydrolase, acting on ester bonds / methyl indole-3-acetate esterase/ methyl salicylate es_ (MES7) mRNA, complete cds [NM_127920]	CCTCCAAGATTTTGAATTGGCGAAAATGTCGGTGAGGGTAAGCCCGTTCATGACAAACAA
1	2.61	15.55	1.38	14.86	0.1	16.24	0.1	0.0001104	0.01306	0.00154604	0.107889	ATMDAR2	AT5G03630	A_84_P815823	NM_120444	ref|Arabidopsis thaliana ATMDAR2; monodehydroascorbate reductase (NADH) (ATMDAR2) mRNA, complete cds [NM_120444]	CAACTCAAATGGAGAGGTCACTGAGGTGAAATTGAAAGACGGAAGAACGTTAGAAGCTGA
1	2.09	14.33	1.06	13.8	0.1	14.87	0.1	0.00011069	0.01306	0.0122138	0.230995	PDF5	AT5G66970	A_84_P17763	NM_122235	ref|Arabidopsis thaliana PDF5 (PREFOLDIN 5); unfolded protein binding (PDF5) mRNA, complete cds [NM_122235]	AGCGAAAAAGAAAAGCGTGGCAGATGAAGCTGGAATGGTCTTGCAGGCCAAAGTTAAACA
1	2.47	15.62	1.3	14.97	0.1	16.27	0	0.00011073	0.01306	0.00276382	0.133955	AT3G02360	AT3G02360	A_84_P19346	NM_180171	ref|Arabidopsis thaliana 6-phosphogluconate dehydrogenase family protein (AT3G02360) mRNA, complete cds [NM_180171]	ACTTTGGTGCTCATACATATGAAAGGACTGATGTGGAAGGATCTTTCCACACCGAGTGGT
1	2.53	13.31	1.34	12.65	0.1	13.98	0.1	0.00011143	0.01306	0.00218098	0.121309	RNR1	AT2G21790	A_84_P13523	NM_127748	ref|Arabidopsis thaliana RNR1 (RIBONUCLEOTIDE REDUCTASE 1); ATP binding / protein binding / ribonucleoside-diphosphate reductase (RNR1) mRNA, complete cds [NM_127748]	AGAGGATAATGAAACTAAGTTGGCGCAGATGGTATGTTCCTTGACAAACCCTGAAGAGTG
1	2.04	9.34	1.03	8.83	0.1	9.86	0	0.00011213	0.01306	0.0133862	0.238881	AIR9	AT2G34680	A_84_P836797	NM_129022	ref|Arabidopsis thaliana AIR9; protein binding (AIR9) mRNA, complete cds [NM_129022]	TTTTAATTCCTGCCTGCTGTGAGAAACAAGAGGTTGTGCCTCATAAAACTTATTTCGGGG
1	2.24	15.61	1.16	15.02	0.1	16.19	0	0.00011281	0.01306	0.00698266	0.183579	SSR16	AT4G34620	A_84_P11047	NM_119628	ref|Arabidopsis thaliana SSR16 (SMALL SUBUNIT RIBOSOMAL PROTEIN 16); structural constituent of ribosome (SSR16) mRNA, complete cds [NM_119628]	TCGGTTCGAAAAATGGGCAGAAGTCTACGAGCCAACATGTTTCACCCATTACAGGTGAAA
1	2.31	12.02	1.21	11.42	0.1	12.62	0.1	0.00011297	0.01306	0.00394418	0.151021	AT5G51670	AT5G51670	A_84_P240075	NM_124546	ref|Arabidopsis thaliana unknown protein (AT5G51670) mRNA, complete cds [NM_124546]	CGAAAGAGAGATGACTGCGAAAGCTCTGTTTAATCTACAGTGTCCTCCTACTAATTACAG
1	3.52	11.69	1.82	10.78	0.2	12.6	0.1	0.00011439	0.01306	7.607e-05	0.0312727	ATSYTF	AT3G18370	A_84_P10800	NM_112722	ref|Arabidopsis thaliana ATSYTF (ATSYTF) mRNA, complete cds [NM_112722]	ACAGAGCAATCGCTGCTTATCAACAAGATCAAAGACCTTGGTAAGGAGATTCTTAACTCA
2	2.62	13.69	1.39	13	0.1	14.39	0.1	0.00011452	0.01306	0.0014713	0.105439	NRPB4	AT5G09920	A_84_P21516	NM_121029	ref|Arabidopsis thaliana NRPB4; DNA-directed RNA polymerase (NRPB4) mRNA, complete cds [NM_121029]	TCATGATGATGAAGCTATTGAGAAGATGCTCAATGATCTCTCACTTGTCAAGAGATTCGA
1	2.59	11.19	1.37	10.5	0.1	11.87	0.1	0.0001148	0.01306	0.00166829	0.109651	A_84_P755853		A_84_P755853	A_84_P755853	Unknown	TCAGTGTTCGTGAATGCGCCCGATCTCAGGTAATAAAATCTCTAATGTTCCTTCCTTGTT
1	2.3	13.15	1.2	12.54	0	13.75	0.1	0.00011494	0.01306	0.00433383	0.155537	AT1G73430	AT1G73430	A_84_P847913	NM_106002	ref|Arabidopsis thaliana sec34-like family protein (AT1G73430) mRNA, complete cds [NM_106002]	CGCAAGTGGAGTCTTTGCTCAAAGCTGAGTACTCAGCTGAAGAACAAGCCAATATTAATA
1	2.1	9.38	1.07	8.84	0.1	9.91	0.1	0.00011537	0.01306	0.0107183	0.21803	AT5G43720	AT5G43720	A_84_P824772	NM_123738	ref|Arabidopsis thaliana unknown protein (AT5G43720) mRNA, complete cds [NM_123738]	ATTTGAAGAAGCAGCAAGACGCTCATGCCCGTCTTGCTGTTGAACGTAAAATATTCTTTA
1	3.15	14.01	1.65	13.18	0.2	14.83	0	0.00011539	0.01306	0.000213	0.0499067	AT4G35890	AT4G35890	A_84_P16725	NM_119755	ref|Arabidopsis thaliana La domain-containing protein (AT4G35890) mRNA, complete cds [NM_119755]	GTTCGAGCAGTCAGTTGCAACCTACAGAAGCTCTTTCAGATGATCAGCAACAGTCTTCTA
1	2.56	13.34	1.36	12.66	0.1	14.02	0.1	0.00011567	0.01306	0.00152189	0.107196	AT3G10760	AT3G10760	A_84_P558926	NM_111913	ref|Arabidopsis thaliana myb family transcription factor (AT3G10760) mRNA, complete cds [NM_111913]	GATGAGTTTACTTTTGAACGTACATCCGTACGAACAAACTCAAGATTGGAAAAAAGAATG
1	2.13	8.58	1.09	8.03	0.1	9.13	0	0.00011639	0.01306	0.0103445	0.215567	CYP81K2	AT5G10600	A_84_P613522	NM_121098	ref|Arabidopsis thaliana CYP81K2; electron carrier/ heme binding / iron ion binding / monooxygenase/ oxygen binding (CYP81K2) mRNA, complete cds [NM_121098]	AGACGAAGTTCTTAGATGAATTCAAATCAAGGTTTTTCTCGAGCCTATCGTCGATGAATG
1	2.83	14.17	1.5	13.42	0.2	14.92	0.1	0.00011652	0.01306	0.00067386	0.0810426	AT1G09640	AT1G09640	A_84_P12327	NM_100836	ref|Arabidopsis thaliana elongation factor 1B-gamma, putative / eEF-1B gamma, putative (AT1G09640) mRNA, complete cds [NM_100836]	TGAGAGGTACTTCTGGACTGTGGTTAACCAACCAAACTTCACTAAAGTGTTGGGTGATGT
1	3.11	16.97	1.64	16.15	0.2	17.78	0	0.00011674	0.01306	0.00023582	0.0530547	AT4G34050	AT4G34050	A_84_P17662	NM_179160	ref|Arabidopsis thaliana caffeoyl-CoA 3-O-methyltransferase, putative (AT4G34050) mRNA, complete cds [NM_179160]	TCCTCCTGATGCACCAATGAGGAAGTACGTTCGTTACTACAGAGACTTTGTTCTTGAGCT
1	2.44	13.75	1.29	13.11	0.1	14.39	0.1	0.00011692	0.01306	0.00314498	0.138747	SCL30a	AT3G13570	A_84_P17450	NM_112203	ref|Arabidopsis thaliana SCL30a; RNA binding / nucleic acid binding / nucleotide binding (SCL30a) mRNA, complete cds [NM_112203]	TCCTCCCGCTAAAAGACATCAATCTAGGTCTGTCTCACCTCAGGATAGACGATATGAGAA
1	2.04	7.78	1.03	7.27	0.1	8.29	0	0.00011704	0.01306	0.0120179	0.2294	AT5G36930	AT5G36930	A_84_P848646	NM_001125847	ref|Arabidopsis thaliana disease resistance protein (TIR-NBS-LRR class), putative (AT5G36930) mRNA, complete cds [NM_001125847]	GGGCTATCATAGTGAGGAATCTTACCAGAGGCAGTGCATGGATACATAGCCTTAAGAATT
1	2.08	13.49	1.06	12.96	0.1	14.02	0.1	0.00011729	0.01306	0.0116586	0.225687	AT4G20840	AT4G20840	A_84_P10041	NM_118202	ref|Arabidopsis thaliana FAD-binding domain-containing protein (AT4G20840) mRNA, complete cds [NM_118202]	GATAATTTTGATCGATTAGTAAAGGTTAAAACAGCGGCTGATCCAGATAATTTCTTCAGG
1	2.36	12.33	1.24	11.71	0.1	12.95	0	0.00011729	0.01306	0.00423945	0.15423	EMB3006	AT4G19350	A_84_P825063	NM_118055	ref|Arabidopsis thaliana EMB3006 (embryo defective 3006) (EMB3006) mRNA, complete cds [NM_118055]	AGCTGGTCGAAGAACAGAGTTTGGATCCCTTGTTTTCTGATAAGACTGATGTAATGGCAA
1	2.23	12.29	1.16	11.71	0.1	12.87	0	0.00011755	0.01306	0.00682901	0.18208	AT1G50140	AT1G50140	A_84_P16186	NM_103899	ref|Arabidopsis thaliana ATP binding / ATPase/ nucleoside-triphosphatase/ nucleotide binding (AT1G50140) mRNA, complete cds [NM_103899]	AAGAGCAGAAGCATCTCCTGGTCTACGGTCGCTAAGTTTGGATGACTTCATTCAGTCTAA
1	2.13	13.31	1.09	12.77	0.1	13.85	0.1	0.00011861	0.0131107	0.0104475	0.21602	EMB2775	AT5G27740	A_84_P23454	NM_122656	ref|Arabidopsis thaliana EMB2775 (EMBRYO DEFECTIVE 2775); DNA binding / nucleoside-triphosphatase/ nucleotide binding (EMB2775) mRNA, complete cds [NM_122656]	CGGATGCGATTAGGTCAGAAAGCCATATTTCACATAGAAGCATTTGTGGCCAAGTTTATG
1	2.07	12.84	1.05	12.32	0	13.37	0.1	0.00011945	0.0131323	0.0126889	0.235257	AT2G44510	AT2G44510	A_84_P822182	NM_130014	ref|Arabidopsis thaliana p21Cip1-binding protein-related (AT2G44510) mRNA, complete cds [NM_130014]	CTGATGGGTTTAGTGATGGCCGTGGAAGCAAACAAGATTCCTAAATTCAGACAGATGTTG
1	2.14	9.26	1.1	8.71	0	9.8	0.1	0.00012025	0.0131323	0.00907492	0.205492	ZCW32	AT1G59640	A_84_P819429	NM_104657	ref|Arabidopsis thaliana ZCW32; DNA binding / transcription factor (ZCW32) mRNA, complete cds [NM_104657]	TTATCGATGAAGCTTGAAGCAGTCAACTCAAGAATGAACCCTGGTATCGAGGTTTTTCCA
1	2.15	14.23	1.1	13.68	0.1	14.78	0	0.00012038	0.0131323	0.00796152	0.195239	AT1G76030	AT1G76030	A_84_P796201	NM_106251	ref|Arabidopsis thaliana vacuolar ATP synthase subunit B / V-ATPase B subunit / vacuolar proton pump B subunit / V-ATPase 57 kDa subunit (AT1G76030) mRNA, complete cds [NM_106251]	GTCCAAGCGATGAAAGCTGTTGTTGGAGAAGAAGCACTTTCTTCAGAGGATTTGCTTTAT
1	2.29	10.01	1.19	9.41	0.1	10.6	0.1	0.00012052	0.0131323	0.00539363	0.16786	AT5G54090	AT5G54090	A_84_P19739	NM_124788	ref|Arabidopsis thaliana DNA mismatch repair MutS family protein (AT5G54090) mRNA, complete cds [NM_124788]	AGCGACCGTTTTGAAGGTAGAACATTCGAAGAAAGAGATCTTAGTGCAAGTAGGCATCAT
1	2.19	10.69	1.13	10.12	0.1	11.25	0.1	0.00012143	0.0131998	0.00621477	0.178433	AT4G03140	AT4G03140	A_84_P20398	NM_116548	ref|Arabidopsis thaliana binding / catalytic/ oxidoreductase (AT4G03140) mRNA, complete cds [NM_116548]	TGTTAAATGGAGAGGTTTGTGAACCAACCGATGTAGCTAATGCAGCGGTGTATCTCGCTT
1	2.17	10.51	1.11	9.95	0.1	11.06	0.1	0.00012246	0.0132279	0.00754578	0.190946	ACX5	AT2G35690	A_84_P22059	NM_129124	ref|Arabidopsis thaliana ACX5 (ACYL-COA OXIDASE 5); FAD binding / acyl-CoA dehydrogenase/ acyl-CoA oxidase/ electron carrier/ oxidoreductase/ oxidoredu_ (ACX5) mRNA, complete cds [NM_129124]	TATCTTGGCTCTGTCTTAGGCCGCTATGACGGAAACGTTTATCCAAAGCTTTTCGAGGAA
1	2.56	10.62	1.36	9.94	0.1	11.29	0.1	0.00012261	0.0132279	0.00173782	0.110216	AT5G42140	AT5G42140	A_84_P13076	NM_123579	ref|Arabidopsis thaliana zinc finger protein, putative / regulator of chromosome condensation (RCC1) family protein (AT5G42140) mRNA, complete cds [NM_123579]	TGGTCAGAGAATCGCGAAAGAGTATACGAGAAGTACAACATTCGCGGTACCGATAGATCA
1	2.19	11.45	1.13	10.88	0.1	12.01	0	0.00012286	0.0132279	0.00814445	0.196632	AT3G50050	AT3G50050	A_84_P19379	NM_114865	ref|Arabidopsis thaliana aspartyl protease family protein (AT3G50050) mRNA, complete cds [NM_114865]	GCTTGGTTGATATGGAAACGGAAACAAACATCAATTCCATACAAGCCTGTTGATGAAGCT
1	2.08	14.12	1.06	13.59	0.1	14.65	0.1	0.00012348	0.013238	0.0120177	0.229493	MDHAR		A_84_P18315	NM_111829	ref|Arabidopsis thaliana MDHAR (MONODEHYDROASCORBATE REDUCTASE); monodehydroascorbate reductase (NADH) (MDHAR) mRNA, complete cds [NM_111829]	AGTAGTAGGAGTGTTCCTAGAAGGAGGTACTCAAGAGGAACACAAGGCTATTGCTAAAGT
1	2.12	12.75	1.09	12.21	0.1	13.29	0.1	0.00012369	0.013238	0.00962636	0.210699	ILL3	AT5G54140	A_84_P22577	NM_124794	ref|Arabidopsis thaliana ILL3; IAA-amino acid conjugate hydrolase/ metallopeptidase (ILL3) mRNA, complete cds [NM_124794]	TGGATCAGCAACGTTTGCTGCCTTAGCTGAAATGTATCTACAAGAGCATCAGAATCAAAC
1	2.02	7.66	1.02	7.15	0.1	8.17	0.1	0.00012411	0.013238	0.0139438	0.243076	TA53329_3702		A_84_P838088	TA53329_3702	Unknown	TGTTGGGTCACAAGAGAGGTGAACTTGAAGTCTCTTGTTGACATCAGTGAACCCTACATG
1	2.34	11.97	1.23	11.35	0.1	12.58	0.1	0.00012418	0.013238	0.00439903	0.156141	AT2G41440	AT2G41440	A_84_P755077	NM_001125024	ref|Arabidopsis thaliana unknown protein (AT2G41440) mRNA, complete cds [NM_001125024]	TGACAAGGATGCTGACTCTTCCTTGCAATGTAGACTTCTTCTCGTTTCAAGAAAGCTCAG
1	2.48	13.51	1.31	12.85	0.1	14.16	0.1	0.00012474	0.013238	0.00205113	0.117408	AT1G23030	AT1G23030	A_84_P17994	NM_102151	ref|Arabidopsis thaliana armadillo/beta-catenin repeat family protein / U-box domain-containing protein (AT1G23030) mRNA, complete cds [NM_102151]	CAGAGAGAGGCAAAAGGAAAGCCATATCTTTGTTAGAGCTTCTTCGTAAAGCATGCCAAT
1	2.45	11.32	1.3	10.67	0.1	11.97	0.1	0.00012546	0.013238	0.00261097	0.129888	IQD1	AT3G09710	A_84_P21163	NM_111805	ref|Arabidopsis thaliana IQD1 (IQ-DOMAIN 1); calmodulin binding (IQD1) mRNA, complete cds [NM_111805]	TCTCAAACCTCATCACGAGTAGCGGTGACCACATCCACAACAGAGGAAAGCAGTATATTA
1	2.06	10.28	1.04	9.76	0.1	10.8	0	0.00012552	0.013238	0.0127772	0.235542	AT4G17040	AT4G17040	A_84_P813513	NM_117808	ref|Arabidopsis thaliana ATP-dependent Clp protease proteolytic subunit, putative (AT4G17040) mRNA, complete cds [NM_117808]	TCCTGATTGGGCATCATATTGGTTCAAGAACCGAATGGTATATTTGGGAATGTCTCTCGT
1	2.06	13.1	1.04	12.58	0.1	13.63	0	0.00012571	0.013238	0.0131298	0.237207	MCA1	AT4G35920	A_84_P81769	NM_119759	ref|Arabidopsis thaliana MCA1 (mid1-complementing activity 1) (MCA1) mRNA, complete cds [NM_119759]	CTTGTACAAGAACTGAGAGAAGTTGAGATTCGTGGGGCATATGGTACGGAGAAGACGAAA
1	25.96	8.8	4.7	6.45	0.1	11.15	0.6	0.00012708	0.013238	0	0	PRP3	AT3G62680	A_84_P18487	NM_116133	ref|Arabidopsis thaliana PRP3 (PROLINE-RICH PROTEIN 3); structural constituent of cell wall (PRP3) mRNA, complete cds [NM_116133]	AAAGATACAGATTGTGTGTTCCGACCCAGCATCATACGGTAAAAGCAACACCGAGGTTGT
1	2.45	15.83	1.29	15.18	0.1	16.47	0.1	0.00012799	0.013238	0.00268041	0.131036	MSD1	AT3G10920	A_84_P813436	NM_111929	ref|Arabidopsis thaliana MSD1 (MANGANESE SUPEROXIDE DISMUTASE 1); metal ion binding / superoxide dismutase (MSD1) mRNA, complete cds [NM_111929]	TGCAAGCGAGGTTTATGAGAAGGAAAGCAACTGAATCGTTTACACGATGACATAAGGAGA
1	2.29	13.79	1.19	13.19	0.1	14.38	0.1	0.00012851	0.013238	0.00516701	0.164776	TA36674_3702		A_84_P821420	TA36674_3702	tc|Rep: Farnesylated protein - Arabidopsis thaliana (Mouse-ear cress), partial (71%) [TC389917]	GTCTGGTGTTTACGATAACAGAGCCCCGACTGGGAAAGCTTAACCAGATTGATAAATCAT
1	2.01	11.4	1	10.9	0.1	11.9	0.1	0.0001288	0.013238	0.0162929	0.258061	AT1G50570	AT1G50570	A_84_P820648	NM_001036089	ref|Arabidopsis thaliana C2 domain-containing protein (AT1G50570) mRNA, complete cds [NM_001036089]	GTGAGGAATGGGAAATTGGAGAAAGAGTTCTCCCTTTCTTCAACCGATTTGTTTCACTCT
1	2.2	10.99	1.14	10.42	0.1	11.56	0	0.00012924	0.013238	0.0076812	0.192328	AT2G28620	AT2G28620	A_84_P20081	NM_128423	ref|Arabidopsis thaliana kinesin motor protein-related (AT2G28620) mRNA, complete cds [NM_128423]	CAATAGAAGAACTTAAAACGCCGTCGTTTGAGGAATTGTTGAAGGCGTTTCACGATTGTA
1	2.28	12.05	1.19	11.45	0.1	12.64	0	0.00012931	0.013238	0.0052751	0.165999	AT4G30470	AT4G30470	A_84_P868662	NM_119193	ref|Arabidopsis thaliana cinnamoyl-CoA reductase-related (AT4G30470) mRNA, complete cds [NM_119193]	GTCAACACAGAAGAAGAAGCTCTCAAGCTAGTGGAGAGTTTGTCCCCTTTGATTCCTATG
2	3.24	15.73	1.7	14.88	0.2	16.58	0	0.00012944	0.013238	0.00015276	0.0445677	AT5G48760	AT5G48760	A_84_P854672	NM_001085268	ref|Arabidopsis thaliana 60S ribosomal protein L13A (RPL13aD) (AT5G48760) mRNA, complete cds [NM_001085268]	GTATATGAAGGTGTTCCTACTCCATATGACAAGATCAAGAGGATGGTCATCCCCGATGGT
1	2.67	13.4	1.42	12.7	0.2	14.11	0	0.00012971	0.013238	0.00117169	0.0959855	AT4G11160	AT4G11160	A_84_P23257	NM_117186	ref|Arabidopsis thaliana translation initiation factor IF-2, mitochondrial, putative (AT4G11160) mRNA, complete cds [NM_117186]	TGTGATTCAATGCATGGAACCAGTCATTAGAAAACCTAAATTCATATCCTCTGAGAGTGG
1	2.01	11.91	1.01	11.4	0.1	12.41	0	0.00013043	0.013238	0.0167357	0.261683	AT3G06450	AT3G06450	A_84_P811707	NM_111520	ref|Arabidopsis thaliana anion exchange family protein (AT3G06450) mRNA, complete cds [NM_111520]	TTTTCAGAATCCAAGGGTGTCGGAGAAAGTGTACATTCGGAGCTTAAGTGATTTCAGAGG
1	2.1	13.01	1.07	12.48	0.1	13.55	0.1	0.00013112	0.013238	0.0108706	0.219352	AT1G56550	AT1G56550	A_84_P143829	NM_104532	ref|Arabidopsis thaliana UDP-xylosyltransferase (AT1G56550) mRNA, complete cds [NM_104532]	TCTTGAGTCCCCACTCGGAAAACTAGAGATATATCAAGAGCAGAATACTACTACTGAAGG
1	2.18	16.1	1.12	15.54	0.1	16.67	0.1	0.00013114	0.013238	0.00694277	0.182743	AT4G04830	AT4G04830	A_84_P785527	NM_116721	ref|Arabidopsis thaliana methionine sulfoxide reductase domain-containing protein / SeIR domain-containing protein (AT4G04830) mRNA, complete cds [NM_116721]	GATGAACGTCATTGCGTTAACAGTGTTTCGATCAGTTTTAACCCGGCAAAATCTTCCTCT
1	2.21	12.24	1.14	11.67	0.1	12.81	0.1	0.00013192	0.013238	0.00685422	0.182322	ATMPK17	AT2G01450	A_84_P814645	NM_126206	ref|Arabidopsis thaliana ATMPK17; MAP kinase (ATMPK17) mRNA, complete cds [NM_126206]	CTCAGCTCATGTGTTCCATAGAGATCTGAAGCCTAAGAACATCCTCGCTAATGCTGATTG
1	2.26	13.19	1.17	12.61	0.1	13.78	0	0.00013215	0.013238	0.00644281	0.179842	ATARP7	AT3G60830	A_84_P19426	NM_115947	ref|Arabidopsis thaliana ATARP7 (ACTIN-RELATED PROTEIN 7); structural constituent of cytoskeleton (ATARP7) mRNA, complete cds [NM_115947]	TTTCCGCAGAATCAGCACGTTACTAAAGCAGATTATGACGAGACTGGACCATCAGTGGTT
1	2.24	17.27	1.17	16.69	0.1	17.86	0.1	0.0001325	0.013238	0.00685714	0.182293	AT3G53740	AT3G53740	A_84_P857113	NM_115234	ref|Arabidopsis thaliana 60S ribosomal protein L36 (RPL36B) (AT3G53740) mRNA, complete cds [NM_115234]	TGGTGGTGCAACTGAGAAGAAGAAGTGAACGTCATCTTAAGTTTGTGAATCGCTCGTAAA
1	2.07	12.94	1.05	12.41	0.1	13.46	0.1	0.00013261	0.013238	0.0133964	0.238968	AT1G14990	AT1G14990	A_84_P523142	NM_101368	ref|Arabidopsis thaliana unknown protein (AT1G14990) mRNA, complete cds [NM_101368]	TTGTGCCTAATCTTGTTATAGCAAATTCGAATCCTGGTATCTTGGAACATTTGTATGGTG
1	2.18	10.79	1.13	10.22	0.1	11.35	0.1	0.00013295	0.0132419	0.00727218	0.187592	GLYR2	AT1G17650	A_84_P17016	NM_101628	ref|Arabidopsis thaliana GLYR2 (GLYOXYLATE REDUCTASE 2); glyoxylate reductase (NADP)/ phosphogluconate dehydrogenase (decarboxylating) (GLYR2) mRNA, complete cds [NM_101628]	GGGTTGAGCGATGAAGATTTCTCTGCAGTAATTGAAGCACTAAAAGCTGCAAAATCCCGA
1	2.02	12.56	1.02	12.05	0.1	13.07	0	0.00013447	0.0132986	0.0151359	0.250988	AT4G09750	AT4G09750	A_84_P16630	NM_117043	ref|Arabidopsis thaliana short-chain dehydrogenase/reductase (SDR) family protein (AT4G09750) mRNA, complete cds [NM_117043]	ACAAGCAAGTCTCATGACCTTATTGACTCAGTCATTGATTCTGTGCATTCCATGGCAGCT
1	2.02	13.14	1.01	12.63	0.1	13.64	0	0.00013471	0.0132986	0.0160773	0.256353	AT3G24570	AT3G24570	A_84_P166423	NM_113368	ref|Arabidopsis thaliana peroxisomal membrane 22 kDa family protein (AT3G24570) mRNA, complete cds [NM_113368]	TCATGGGTCGAGCAACAGAAGGACGCAGCTTGGAAGCAATGGTTTACTTCATCATTTCAA
1	2	11.69	1	11.19	0.1	12.19	0.1	0.00013511	0.0132986	0.0151342	0.251144	AT3G60960	AT3G60960	A_84_P799472	NM_115960	ref|Arabidopsis thaliana pentatricopeptide (PPR) repeat-containing protein (AT3G60960) mRNA, complete cds [NM_115960]	ATGCGGATTTCAAATCTCAGAAAGCTTGCTATTCATCAAGCCCCATAAGTTGGATTTGGT
1	2.11	9.71	1.08	9.18	0.1	10.25	0	0.00013607	0.0133208	0.0115228	0.224401	AT3G13180	AT3G13180	A_84_P18375	NM_112158	ref|Arabidopsis thaliana NOL1/NOP2/sun family protein / antitermination NusB domain-containing protein (AT3G13180) mRNA, complete cds [NM_112158]	GTAACCTCACAAGGCTTCTTTTTATCAAACCCAGTGAAACACTCACTAGATGGAGCATTT
1	2.81	13.61	1.49	12.87	0.2	14.36	0	0.0001361	0.0133208	0.00071605	0.0834536	emb1027	AT4G26300	A_84_P23304	NM_118763	ref|Arabidopsis thaliana emb1027 (embryo defective 1027); ATP binding / aminoacyl-tRNA ligase/ arginine-tRNA ligase/ nucleotide binding (emb1027) mRNA, complete cds [NM_118763]	ACTTATTACCGAGTGTTCTGTGCGAGTACCTCTACAATTTATCTGAACACTTTACCAGAT
1	2.57	14.8	1.36	14.12	0.2	15.48	0	0.00013699	0.0133222	0.00184812	0.112177	ATRABA1B	AT1G16920	A_84_P12453	NM_101553	ref|Arabidopsis thaliana ATRABA1B (ARABIDOPSIS RAB GTPASE HOMOLOG A1B); GTP binding (ATRABA1B) mRNA, complete cds [NM_101553]	TGGTGAAGATGGGAACGCCTCTGTCCCGAAAGGTGAGAAAATCGAAGTTAAAAACGATGT
3	3.15	15.72	1.65	14.9	0.2	16.55	0	0.00013726	0.0133222	0.00022026	0.0510769	ATMS1	AT5G17920	A_84_P863179	NM_001085130	ref|Arabidopsis thaliana ATMS1; 5-methyltetrahydropteroyltriglutamate-homocysteine S-methyltransferase/ methionine synthase (ATMS1) mRNA, complete cds [NM_001085130]	AAGAGATCAAGAAAGTTGTTGACCTCCAAGAGGAACTTGACATCGATGTTCTTGTCCACG
1	2.15	14.06	1.11	13.51	0.1	14.62	0.1	0.00013734	0.0133222	0.00870093	0.201979	AT1G78060	AT1G78060	A_84_P23821	NM_106455	ref|Arabidopsis thaliana glycosyl hydrolase family 3 protein (AT1G78060) mRNA, complete cds [NM_106455]	GGTTCTTGAAGAAGGAAAGTATTTCTTAACCGTTGGAGATTCAGAGCTCCCTCTTATTGT
1	2.1	11.26	1.07	10.73	0.1	11.8	0	0.00013761	0.0133222	0.0117789	0.226655	GA2	AT1G79460	A_84_P10472	NM_106594	ref|Arabidopsis thaliana GA2 (GA REQUIRING 2); ent-kaurene synthase (GA2) mRNA, complete cds [NM_106594]	CACATCAAATGATCTGATGAGTCTTGTTAAATCAGTGATCTACGAGCCTGTTAGCTTACA
1	2.22	9.73	1.15	9.15	0.1	10.3	0	0.00013823	0.0133222	0.00659071	0.179971	AT4G39235	AT4G39235	A_84_P763834	NM_120084	ref|Arabidopsis thaliana unknown protein (AT4G39235) mRNA, complete cds [NM_120084]	GAACACAAGTCCTGTTTCCAAAAGACCATCAAAAAGATGTTTGGATTGTCAAAGGCGGTC
1	2.52	15.95	1.33	15.29	0.1	16.62	0.1	0.00014081	0.0134614	0.00220566	0.120897	AT5G27850	AT5G27850	A_84_P13996	NM_122667	ref|Arabidopsis thaliana 60S ribosomal protein L18 (RPL18C) (AT5G27850) mRNA, complete cds [NM_122667]	GGTGAGGAGATCTAACAGCAACTTCAATGCTGTGATTCTGAAAAGGCTTTTCATGAGCAA
1	2.17	12.59	1.12	12.03	0.1	13.15	0	0.0001413	0.01348	0.00904785	0.205188	AT2G25355	AT2G25355	A_84_P10713	NM_128093	ref|Arabidopsis thaliana exonuclease-related (AT2G25355) mRNA, complete cds [NM_128093]	GTGATTATCGTCGCCAATGCGTTGATGAATTCTGAAACTTTAAGCGGGACACAACAGAGA
1	2.18	15.05	1.13	14.49	0.1	15.62	0	0.0001421	0.0135279	0.00732145	0.188433	AT3G12760	AT3G12760	A_84_P233969	NM_112112	ref|Arabidopsis thaliana unknown protein (AT3G12760) mRNA, complete cds [NM_112112]	TCGTTGAGAAGTGACCAGCCAACTGGGAGAAGTAATCAACTCTATTTGACAATGTTCCTT
1	2.59	13.72	1.37	13.03	0.1	14.41	0.1	0.00014262	0.0135492	0.00163096	0.108939	AtRABA1e	AT4G18430	A_84_P21379	NM_117956	ref|Arabidopsis thaliana AtRABA1e (Arabidopsis Rab GTPase homolog A1e); GTP binding (AtRABA1e) mRNA, complete cds [NM_117956]	CCGATGTCTTTACCTAAAGGACAAACCATTGATATCGGAAATAAGGATGATGTTACTGCT
1	3.83	17.21	1.94	16.24	0.3	18.18	0	0.00014319	0.0135748	2.972e-05	0.0213333	AT1G07920	AT1G07920	A_84_P805125	NM_100666	ref|Arabidopsis thaliana elongation factor 1-alpha / EF-1-alpha (AT1G07920) mRNA, complete cds [NM_100666]	ACGAGTCTCTTCTTGAGGCACTTCCAGGTGACAACGTTGGGTTCAATGTTAAGAATGTTG
1	2.6	11.7	1.38	11.01	0.1	12.39	0.1	0.00014394	0.013593	0.00156842	0.107951	AT1G10780	AT1G10780	A_84_P790510	NM_100954	ref|Arabidopsis thaliana F-box family protein (AT1G10780) mRNA, complete cds [NM_100954]	TAAGGATTCTCCGGATGAAGAGCAATCACAGCAGTGCAGATGATTTCTGCGATGATATCT
1	2.1	13.89	1.07	13.35	0.1	14.42	0.1	0.00014481	0.013593	0.0103757	0.215818	PP5.2	AT2G42810	A_84_P22026	NM_001036457	ref|Arabidopsis thaliana PP5.2 (PROTEIN PHOSPHATASE 5.2); phosphoprotein phosphatase/ protein binding / protein serine/threonine phosphatase (PP5.2) mRNA, complete cds [NM_001036457]	ACATTGTTACATTCTCAGCAGTGCCTCATCCGGATGTGAAGCCTATGGCATATGCAAACA
1	2.53	13.25	1.34	12.58	0.1	13.92	0.1	0.00014527	0.013593	0.0019188	0.11523	AT1G11460	AT1G11460	A_84_P839634	NM_101019	ref|Arabidopsis thaliana nodulin MtN21 family protein (AT1G11460) mRNA, complete cds [NM_101019]	GCATCAAGTACCCTTGCAAATTCTCAAGCACTTGTCTCATGTCAATTTTCGCAGCTTTTC
1	2.46	15.46	1.3	14.81	0.1	16.11	0	0.0001453	0.013593	0.00278142	0.133947	AT3G47370	AT3G47370	A_84_P22206	NM_114605	ref|Arabidopsis thaliana 40S ribosomal protein S20 (RPS20B) (AT3G47370) mRNA, complete cds [NM_114605]	CTGGTTTGGAGGCTCCTCTGGAGCAGATTCATAAGATCAGGATCACTCTCTCTTCAAAAA
1	3.72	15.83	1.9	14.88	0.2	16.78	0.1	0.00014549	0.013593	3.839e-05	0.0248	RGP1	AT3G02230	A_84_P18305	NM_111090	ref|Arabidopsis thaliana RGP1 (REVERSIBLY GLYCOSYLATED POLYPEPTIDE 1); cellulose synthase (UDP-forming) (RGP1) mRNA, complete cds [NM_111090]	GAGGATATCATTCCTTTCTTCCAGAGCGCAAAGCTCACGAAAGAAGCTGTGACAGTTCAA
1	2.9	12.05	1.54	11.29	0.2	12.82	0.1	0.00014638	0.0136479	0.00047112	0.070543	AT4G26240	AT4G26240	A_84_P171823	NM_118757	ref|Arabidopsis thaliana unknown protein (AT4G26240) mRNA, complete cds [NM_118757]	GATTCCAGTTCATACATGTAATACTCTTGATTTATTCAAGCAATTCACTTGAGAGAGGTG
1	3.93	12.26	1.97	11.28	0.2	13.25	0.1	0.0001473	0.0136615	2.282e-05	0.0177931	AT4G17670	AT4G17670	A_84_P119892	NM_117875	ref|Arabidopsis thaliana senescence-associated protein-related (AT4G17670) mRNA, complete cds [NM_117875]	GAGAAGAAACAGAGTCTGTCTACATCTGTGAAAGCTATGAGAAGAAATGAAAAGCGAAGC
1	2.29	9.59	1.2	8.99	0.1	10.18	0	0.00014839	0.0136615	0.00540858	0.167633	AT1G64620	AT1G64620	A_84_P834721	NM_105137	ref|Arabidopsis thaliana Dof-type zinc finger domain-containing protein (AT1G64620) mRNA, complete cds [NM_105137]	AGACCAGGCTTTGAACTGTCCAAGATGCAACTCCTTAAACACCAAGTTCTGTTACTACAA
1	2.19	12.81	1.13	12.25	0.1	13.38	0	0.00014876	0.0136615	0.00843016	0.198859	ABIL3	AT5G24310	A_84_P767499	NM_203100	ref|Arabidopsis thaliana ABIL3 (ABL INTERACTOR-LIKE PROTEIN 3) (ABIL3) mRNA, complete cds [NM_203100]	GCTACTTAGCCGACGCAAAACAAAGAAGGACGATACGCTCTACACTTATTTGGACGAATA
1	2.1	12.2	1.07	11.66	0.1	12.73	0	0.000149	0.0136615	0.0113788	0.223522	PIE1	AT3G12810	A_84_P122322	NM_112117	ref|Arabidopsis thaliana PIE1 (PHOTOPERIOD-INDEPENDENT EARLY FLOWERING 1); ATP binding / DNA binding / helicase/ nucleic acid binding (PIE1) mRNA, complete cds [NM_112117]	AATGGTATGATCCATTCTTTACCTCAGGCCTTGATGATTGCTCATTAGCTTCGGATATCT
1	3	10.08	1.58	9.29	0.2	10.87	0.1	0.00014953	0.0136615	0.00036648	0.0647344	TC369552		A_84_P22282	TC369552	tc|Rep: Chromosome chr15 scaffold_40, whole genome shotgun sequence - Vitis vinifera (Grape), partial (78%) [TC369552]	GCTTGAAGCTGAAGACTTGTTCTATCGTGACGTAAGTCTTATAATCGTATTAATGAACAT
1	2.71	12.97	1.44	12.25	0.2	13.69	0.1	0.00014973	0.0136615	0.00098337	0.0900162	AT5G53140	AT5G53140	A_84_P867939	NM_124693	ref|Arabidopsis thaliana protein phosphatase 2C, putative / PP2C, putative (AT5G53140) mRNA, complete cds [NM_124693]	GCTGAAGCAATTCGTTGTTGCTGAACCCGAGATACAAGATCTAGAGATAGATCATGAGGC
1	2.24	13.98	1.16	13.4	0.1	14.56	0.1	0.00015043	0.0136615	0.00578832	0.173343	CKA1	AT5G67380	A_84_P16955	NM_126138	ref|Arabidopsis thaliana CKA1 (CASEIN KINASE ALPHA 1); kinase (CKA1) mRNA, complete cds [NM_126138]	CAAATTCATCAACGCAGACAATCAGCACTTAGTTTCACCCGAGGCGATTGATTTCCTCGA
1	2.18	13.67	1.12	13.11	0.1	14.23	0.1	0.00015076	0.0136615	0.00710411	0.185371	AtFAAH	AT5G64440	A_84_P20727	NM_125840	ref|Arabidopsis thaliana AtFAAH (Arabidopsis thaliana fatty acid amide hydrolase); N-(long-chain-acyl)ethanolamine deacylase/ amidase (AtFAAH) mRNA, complete cds [NM_125840]	TGCCGCAGTCGAGGAACTGGCTCCAGTTACCAAGAAACCTGCAATCTTTTATGATATTCT
1	2.37	10.4	1.24	9.78	0.1	11.02	0.1	0.00015076	0.0136615	0.00398346	0.151117	AT5G59900	AT5G59900	A_84_P613661	NM_125383	ref|Arabidopsis thaliana pentatricopeptide (PPR) repeat-containing protein (AT5G59900) mRNA, complete cds [NM_125383]	CTTGATACCTAACAACAAAACCAGTAGAACAACTACTTCGAATGACACTAGTTCTAAATC
1	2.29	14.37	1.2	13.77	0.1	14.97	0.1	0.00015124	0.0136615	0.00485467	0.161894	UBC29	AT2G16740	A_84_P21980	NM_127226	ref|Arabidopsis thaliana UBC29 (ubiquitin-conjugating enzyme 29); ubiquitin-protein ligase (UBC29) mRNA, complete cds [NM_127226]	TGACAAGACCAAATATGAAGCCATGGCTCGAAGCTGGACCCAGAAGTATGCCTTGTTTTA
1	2.59	13.31	1.37	12.63	0.2	14	0	0.00015164	0.0136615	0.00174268	0.11037	AK227527		A_84_P789285	AK227527	gb|Arabidopsis thaliana mRNA for hypothetical protein, partial cds, clone: RAFL14-14-B17 [AK227527]	TAGGGAAGACACGGAACTTTTTGTCTTTACTTGGAAAAGTATACCCTAGCTGCCATGTCG
1	2.16	10.04	1.11	9.49	0.1	10.6	0.1	0.00015166	0.0136615	0.00799071	0.195636	AT3G51870	AT3G51870	A_84_P21332	NM_115046	ref|Arabidopsis thaliana binding / transporter (AT3G51870) mRNA, complete cds [NM_115046]	AAGCGCCTTATCGCCACAAGTGAGAAGCAGCTTCAAAAGATCAGCGATGATAATCGGAAT
1	2.12	13.35	1.08	12.81	0.1	13.89	0	0.00015197	0.0136619	0.0110145	0.220681	AT4G00830	AT4G00830	A_84_P14714	NM_001036489	ref|Arabidopsis thaliana RNA recognition motif (RRM)-containing protein (AT4G00830) mRNA, complete cds [NM_001036489]	TTTAGTCAGCCAATGATCTATGGTAGAGGAGCAATGCCAACAGGGATGCAAATGGTTCCA
1	2.5	9.95	1.32	9.29	0.1	10.61	0.1	0.00015301	0.0137009	0.00223954	0.12085	AT2G48000	AT2G48000	A_84_P825662	NM_180151	ref|Arabidopsis thaliana unknown protein (AT2G48000) mRNA, complete cds [NM_180151]	GTATCAAGCCGTCAAGCGTCACGTTGACAGGAATGAGATTAAGTTAATCGAGTCCATGAT
1	2.43	13.43	1.28	12.79	0.1	14.07	0.1	0.00015465	0.0137233	0.00294268	0.134957	AT5G39990	AT5G39990	A_84_P95876	NM_123362	ref|Arabidopsis thaliana glycosyltransferase family 14 protein / core-2/I-branching enzyme family protein (AT5G39990) mRNA, complete cds [NM_123362]	GCGCTAGACGGCTCGAGAATCTGGTAACTTCGTTATTATCCACTGAGAATTTCCGATCAA
1	2.49	12.85	1.32	12.2	0.1	13.51	0.1	0.0001547	0.0137233	0.00237585	0.124491	AT1G60010	AT1G60010	A_84_P218928	NM_104693	ref|Arabidopsis thaliana unknown protein (AT1G60010) mRNA, complete cds [NM_104693]	GAAACGTAGTCTCTGTGTGTGAATCATTCAGAAGATGGAATCTGAAGAAGAAAGAGATAT
1	2.25	12.43	1.17	11.84	0.1	13.01	0.1	0.00015506	0.0137233	0.00654878	0.180022	GLY2	AT3G10850	A_84_P859608	NM_111922	ref|Arabidopsis thaliana GLY2; hydroxyacylglutathione hydrolase (GLY2) mRNA, complete cds [NM_111922]	GAGAAGCACCAAGCTAAGATCAAGTTCGTACTCACTAAGCATAATCACCTGGGATCATGC
1	2.85	11.92	1.51	11.16	0.2	12.67	0.1	0.00015572	0.0137233	0.00060478	0.0781371	AtPP2-A6	AT5G45080	A_84_P10251	NM_123876	ref|Arabidopsis thaliana AtPP2-A6 (Phloem protein 2-A6); carbohydrate binding (AtPP2-A6) mRNA, complete cds [NM_123876]	CATGTATCAGTACGAAGACAAGTATAAGAAAAAGGGACTCGTCGTCAAAGGTGTTGCAAT
1	2.58	9.72	1.36	9.03	0.2	10.4	0.1	0.00015618	0.0137233	0.00175506	0.110535	FRS10	AT5G28530	A_84_P22651	NM_122736	ref|Arabidopsis thaliana FRS10 (FAR1-related sequence 10); zinc ion binding (FRS10) mRNA, complete cds [NM_122736]	AAACTCTCCTCACAGAGTCTATGATCTCAAAGGATCGACTTGATTACGCTAACCAAGAAC
1	2.48	13.02	1.31	12.37	0.1	13.68	0.1	0.00015799	0.0137918	0.00239292	0.12395	AT4G14900	AT4G14900	A_84_P60660	NM_117576	ref|Arabidopsis thaliana hydroxyproline-rich glycoprotein family protein (AT4G14900) mRNA, complete cds [NM_117576]	AAGCTACAGCTTTAATCACTGATGATTCCAACAATTCTGGCCGATCTGCGCATCTTGTGG
1	3.04	15.13	1.6	14.33	0.2	15.94	0.1	0.00015846	0.0138068	0.00029491	0.0592711	MUR1	AT3G51160	A_84_P24114	NM_114976	ref|Arabidopsis thaliana MUR1 (MURUS 1); GDP-mannose 4,6-dehydratase (MUR1) mRNA, complete cds [NM_114976]	TGAGATTGACCAGAGGTACTTTAGGCCTGCTGAAGTAGATAACCTTCAAGGAGATGCAAG
1	2.79	13.15	1.48	12.41	0.2	13.89	0.1	0.00015904	0.0138299	0.00071544	0.0835969	GAUT14	AT5G15470	A_84_P19796	NM_121551	ref|Arabidopsis thaliana GAUT14 (Galacturonosyltransferase 14); polygalacturonate 4-alpha-galacturonosyltransferase/ transferase, transferring glycosyl_ (GAUT14) mRNA, complete cds [NM_121551]	GCGGCCATTCTGGACCAAATACGTCAACTACTCAAATGATTTCATCAAGAACTGTCACAT
1	2.52	13	1.33	12.34	0.1	13.67	0.1	0.00016005	0.0138385	0.00192437	0.115258	SPL7	AT5G18830	A_84_P10194	NM_121888	ref|Arabidopsis thaliana SPL7 (SQUAMOSA PROMOTER BINDING PROTEIN-LIKE 7); DNA binding / transcription factor (SPL7) mRNA, complete cds [NM_121888]	TACCATCCAAACAAGGTCACACAGCTTGCAGTGGCAATCCGAATGAGATTGGTACACAAA
1	2.64	11.06	1.4	10.36	0.2	11.76	0.1	0.00016044	0.0138458	0.00133047	0.101286	NF-YB11	AT2G27470	A_84_P14508	NM_128307	ref|Arabidopsis thaliana NF-YB11 (NUCLEAR FACTOR Y, SUBUNIT B11); transcription factor (NF-YB11) mRNA, complete cds [NM_128307]	AGCTGCTTTGAAATCTTCAAGTGGAACTGCTTCGAAGCCCAAAGAGACGAAGAAGAGGAA
1	2.18	12.18	1.12	11.62	0.1	12.74	0	0.00016119	0.0138575	0.00850208	0.199825	ACBP2	AT4G27780	A_84_P20473	NM_118916	ref|Arabidopsis thaliana ACBP2 (ACYL-COA BINDING PROTEIN ACBP 2); acyl-CoA binding / lead ion binding (ACBP2) mRNA, complete cds [NM_118916]	TATCGCCGAGTTTCTGGTTAAACAGAACGCAAACACAGCCGCTAAAGATGAGGATGGAAA
1	2.18	12.07	1.13	11.5	0.1	12.63	0.1	0.00016189	0.0138914	0.00829341	0.198008	AT1G52780	AT1G52780	A_84_P241603	NM_104156	ref|Arabidopsis thaliana unknown protein (AT1G52780) mRNA, complete cds [NM_104156]	ATTCTCCCTTCTCGTTCTGTTAAGTACGAGAGAGTAATGTCCGAATCCGAAATGGTTTCG
1	2.22	12.82	1.15	12.24	0.1	13.39	0.1	0.00016258	0.0139201	0.00639567	0.179746	AT1G23330	AT1G23330	A_84_P14182	NM_102182	ref|Arabidopsis thaliana unknown protein (AT1G23330) mRNA, complete cds [NM_102182]	AAACATGTATTCAGGAAGGCTCCTCAGACATTGCCTAACGAAGCTCAACACCAGGAAAGA
1	2.43	14.82	1.28	14.18	0.2	15.46	0	0.00016284	0.0139201	0.00302247	0.136131	AT2G04900	AT2G04900	A_84_P85879	NM_126522	ref|Arabidopsis thaliana unknown protein (AT2G04900) mRNA, complete cds [NM_126522]	ACCATTAAGCATCTTCCTTTACTTGTTCAGTTTGTTGCTAAAGGGATTATGTAAATGACG
1	2.28	11.02	1.19	10.42	0.1	11.61	0.1	0.00016382	0.0139775	0.00564255	0.171476	AT4G19900	AT4G19900	A_84_P829880	NM_118109	ref|Arabidopsis thaliana glycosyl transferase-related (AT4G19900) mRNA, complete cds [NM_118109]	AGATACTCAATGAGTCCTTAACGTTCCATTTCTGGAACAGCGTAACTTCCTCACTGATCC
1	2.93	16.47	1.55	15.69	0.2	17.24	0	0.0001662	0.0141154	0.0004368	0.0688223	AT5G59850	AT5G59850	A_84_P18815	NM_125378	ref|Arabidopsis thaliana 40S ribosomal protein S15A (RPS15aF) (AT5G59850) mRNA, complete cds [NM_125378]	TACATTGTTCTTACGACCTCGGCTGGTATTATGGACCACGAAGAAGCCAGGAGAAAGAAT
1	2.55	14.06	1.35	13.39	0.2	14.74	0.1	0.00016644	0.0141154	0.0018996	0.114229	SPDS3	AT5G53120	A_84_P21627	NM_001085279	ref|Arabidopsis thaliana SPDS3 (SPERMIDINE SYNTHASE 3); spermidine synthase/ spermine synthase (SPDS3) mRNA, complete cds [NM_001085279]	AGAATTGAAGTTCTATAACTCTGATATGCACAGAGCCGCATTTGCTTTGCCCACATTCCT
1	2.35	12.74	1.24	12.13	0.1	13.36	0.1	0.00016669	0.0141154	0.00407077	0.151257	LACS7	AT5G27600	A_84_P13995	NM_122642	ref|Arabidopsis thaliana LACS7 (LONG-CHAIN ACYL-COA SYNTHETASE 7); long-chain-fatty-acid-CoA ligase/ protein binding (LACS7) mRNA, complete cds [NM_122642]	TACTTTGCAGAAGCAATTAGCAAAATGTATGCGGAAATCGCAGCCTCGAACCCCATTCCT
1	2.34	14.65	1.23	14.04	0.1	15.27	0	0.00016746	0.0141275	0.00429695	0.155198	AT5G01010	AT5G01010	A_84_P593046	NM_001161216	ref|Arabidopsis thaliana unknown protein (AT5G01010) mRNA, complete cds [NM_001161216]	GGTGGATTTTACAGTCATGAACACTCATCATTTCTTTGTAAAACGATAAAACTCTGAACC
1	2.53	9.65	1.34	8.98	0.1	10.32	0.1	0.00016853	0.0141512	0.00211216	0.119092	NP162691		A_84_P839524	NP162691	tc|GB|AL133315.1|CAB62343.1 putative protein [NP162691]	GCCTATGTAGCTTCTCACAAGCTCTTATCCATGGCAAACGTCAAAGTAATTAAAGCCACT
1	2.9	13.32	1.54	12.55	0.2	14.09	0.1	0.00016868	0.0141512	0.0004674	0.0704533	PAD4	AT3G52430	A_84_P118682	NM_115103	ref|Arabidopsis thaliana PAD4 (PHYTOALEXIN DEFICIENT 4); lipase/ protein binding / triacylglycerol lipase (PAD4) mRNA, complete cds [NM_115103]	TGATGAGAGTGACGCAATGGAGACTTAGTAGGACTAATAGCAAATCGAATGTTTGATATG
1	2.94	14.05	1.56	13.27	0.2	14.83	0.1	0.0001699	0.0141807	0.00041247	0.0673357	AT1G08160	AT1G08160	A_84_P537312	NM_179281	ref|Arabidopsis thaliana harpin-induced protein-related / HIN1-related / harpin-responsive protein-related (AT1G08160) mRNA, complete cds [NM_179281]	ATGGATTCCAGAGAGTGTTATGCAAAACTCGTCTTTAGTTTGATTTATCCTCATCTTGAA
1	2.52	16.55	1.33	15.89	0.2	17.22	0	0.00017098	0.0142095	0.00225856	0.121441	AT2G05220	AT2G05220	A_84_P84929	NM_126548	ref|Arabidopsis thaliana 40S ribosomal protein S17 (RPS17B) (AT2G05220) mRNA, complete cds [NM_126548]	GCACCCAGAAGATACTAAGATGGCCTCAGCTAATCATCAGCTACGATTGGCTCTCTTTTT
1	2.05	14.45	1.04	13.93	0	14.97	0.1	0.00017107	0.0142095	0.0125049	0.234053	AT3G19390	AT3G19390	A_84_P15515	NM_112826	ref|Arabidopsis thaliana cysteine proteinase, putative / thiol protease, putative (AT3G19390) mRNA, complete cds [NM_112826]	GTAGAATGAAGGGAAACAGTCCGTTAAGCATAAAAGCTTTGACACGAGGACCAGCGATTG
2	2.77	16.89	1.47	16.15	0.2	17.62	0	0.00017217	0.0142107	0.00082441	0.086097	TCTP	AT3G16640	A_84_P806961	NM_112537	ref|Arabidopsis thaliana TCTP (TRANSLATIONALLY CONTROLLED TUMOR PROTEIN) (TCTP) mRNA, complete cds [NM_112537]	TCCCTTACAAGGAGATTGAGAATGGAATCCTCTGGGAAGTAGAAGGAAAGTGGGTTACTG
1	2.42	12.14	1.27	11.51	0.2	12.78	0	0.0001731	0.0142107	0.00337585	0.14227	AT1G65270	AT1G65270	A_84_P303200	NM_202364	ref|Arabidopsis thaliana unknown protein (AT1G65270) mRNA, complete cds [NM_202364]	TTTTAATCCTCGATCGGTGTGTTTTTGTACTCACCAATCGGGAAATCAAAAATCTTGTCT
1	2.54	12.99	1.34	12.32	0.2	13.66	0	0.00017346	0.0142107	0.00151933	0.107183	AT2G46560	AT2G46560	A_84_P832368	NM_130221	ref|Arabidopsis thaliana transducin family protein / WD-40 repeat family protein (AT2G46560) mRNA, complete cds [NM_130221]	AGTAAAACTTTGGGATGCGAAAGCTGCAAAGTTGATTCATCATTGGCCTAAACTACACGA
1	2.48	14.03	1.31	13.38	0.2	14.69	0	0.00017404	0.0142107	0.00253357	0.127866	AT1G02330	AT1G02330	A_84_P16069	NM_100114	ref|Arabidopsis thaliana unknown protein (AT1G02330) mRNA, complete cds [NM_100114]	AGACAAGCAGCAACTGATCAAATCATGTTGGAACGATTTCGCAAGAGAGAGCGTAACCGT
1	2.11	16.14	1.08	15.6	0.1	16.68	0.1	0.00017441	0.0142107	0.0115393	0.224434	AT5G27770	AT5G27770	A_84_P10215	NM_122659	ref|Arabidopsis thaliana 60S ribosomal protein L22 (RPL22C) (AT5G27770) mRNA, complete cds [NM_122659]	GTAACGCAGCAGCAGCTAAGGGAAAGAAGAAGGGAGTTTCCTTCACTATCGATTGTTCTA
1	2.25	14.38	1.17	13.79	0.1	14.96	0.1	0.00017504	0.0142165	0.00553941	0.16948	AT2G21390	AT2G21390	A_84_P18268	NM_127711	ref|Arabidopsis thaliana coatomer protein complex, subunit alpha, putative (AT2G21390) mRNA, complete cds [NM_127711]	CGACTTTAGAAACCCGTTTGTGATATGCGGGTCCACTTATGTGCCAATCTACAAAGGACA
1	2.17	12.8	1.12	12.25	0	13.36	0.1	0.00017674	0.0142165	0.00735843	0.188526	AT1G68670	AT1G68670	A_84_P22476	NM_105539	ref|Arabidopsis thaliana myb family transcription factor (AT1G68670) mRNA, complete cds [NM_105539]	TTGGAGAGAAGTTGCAACTCGCCGGCGGCATCTTCCTCTACAAATACAAATACTTCTACT
1	2.76	14.83	1.46	14.1	0.2	15.56	0.1	0.00017716	0.0142165	0.00089288	0.0879651	TOM5	TOM5	A_84_P784358	NM_120886	ref|Arabidopsis thaliana TOM5 (MITOCHONDRIAL IMPORT RECEPTOR SUBUNIT TOM5 HOMOLOG) (TOM5) mRNA, complete cds [NM_120886]	TTTTTCAGCAGCAAGATGGTGAACAACGTTGTCTCTATCGAAAAGATGAAAGCACTCTGG
1	2.35	13.3	1.23	12.68	0.1	13.91	0	0.00017749	0.0142165	0.00447678	0.157786	AT2G19270	AT2G19270	A_84_P263970	NM_127484	ref|Arabidopsis thaliana unknown protein (AT2G19270) mRNA, complete cds [NM_127484]	TCTAAAGGGAAAGTGTCAAAGCTTCACAAGAGGAAGCATCAAATCACTGCGTTGTTCATG
1	2.02	9.89	1.01	9.38	0.1	10.39	0	0.0001775	0.0142165	0.0147917	0.249303	AT1G09280	AT1G09280	A_84_P836480	NM_100798	ref|Arabidopsis thaliana unknown protein (AT1G09280) mRNA, complete cds [NM_100798]	TTCTTCAAAGGGAAGAACTTTGTGTTTGATCACCGGATCTCAGTTGGGAGCTCAAAAGAG
1	2.01	12.95	1.01	12.45	0.1	13.46	0.1	0.00017763	0.0142165	0.0140305	0.244117	AT4G28300	AT4G28300	A_84_P11020	NM_202901	ref|Arabidopsis thaliana hydroxyproline-rich glycoprotein family protein (AT4G28300) mRNA, complete cds [NM_202901]	ACTGATAGAGAAGCTAGTGAGCATGGGTTTCAGAGGAGACCATGTCATGGCTGTTATTCA
1	2.31	13.13	1.21	12.52	0.1	13.73	0	0.00017818	0.0142353	0.00516816	0.16458	AT4G22320	AT4G22320	A_84_P132465	NM_118358	ref|Arabidopsis thaliana unknown protein (AT4G22320) mRNA, complete cds [NM_118358]	CTTAAATGCAAACGATGCTGATGCAGAAAACGACCCGAAAGAGGACAAGCCATTAGAAGA
1	2.33	10.73	1.22	10.12	0.1	11.34	0.1	0.00017898	0.014274	0.00477691	0.161323	IMPL1	IMPL1	A_84_P867815	NM_102857	ref|Arabidopsis thaliana IMPL1 (MYO-INOSITOL MONOPHOSPHATASE LIKE 1); 3'(2'),5'-bisphosphate nucleotidase/ inositol or phosphatidylinositol phosphatase_ (IMPL1) mRNA, complete cds [NM_102857]	AATTCATGTCAGTAAGACCGATGCTGTGGAGAAAGCACTTCTTATCACAGGGTTTGGTTA
1	2.27	11.07	1.18	10.47	0.1	11.66	0	0.00017989	0.0143016	0.00571782	0.172719	AT3G13350	AT3G13350	A_84_P17419	NM_112180	ref|Arabidopsis thaliana high mobility group (HMG1/2) family protein / ARID/BRIGHT DNA-binding domain-containing protein (AT3G13350) mRNA, complete cds [NM_112180]	GAGAGATACAGAATTGAGATGTTGGAATATAAGTCTTCACATGAATCAGGAGCTACTGCT
1	2.57	11.92	1.36	11.24	0.1	12.6	0.2	0.00018068	0.014307	0.00165767	0.109751	AT5G37478	AT5G37478	A_84_P839463	NM_203128	ref|Arabidopsis thaliana unknown protein (AT5G37478) mRNA, complete cds [NM_203128]	AAGAACCAAGCTTTGGAAACGTAAACAGCACTTGTTGGACTTGTGTTTTCAACAACCAAC
1	2.17	15.06	1.12	14.5	0.1	15.62	0.1	0.00018255	0.014307	0.00889686	0.203293	AT3G06035	AT3G06035	A_84_P579374	NM_111478	ref|Arabidopsis thaliana unknown protein (AT3G06035) mRNA, complete cds [NM_111478]	TCCTACAAAACAAGAGTCTAATGGCTTCACCTTTGGTATTGGTCTCGTTAGTTATTTAGT
1	2.8	11.91	1.49	11.17	0.2	12.66	0.1	0.00018258	0.014307	0.00073976	0.0834214	AT1G76120	AT1G76120	A_84_P21848	NM_202423	ref|Arabidopsis thaliana tRNA pseudouridine synthase family protein (AT1G76120) mRNA, complete cds [NM_202423]	AGACCTAAACTTTGGCAGCTGTGGACAAAACACAGACCAAGTTCTTGTTCATAAGAAAAT
1	2.36	12.87	1.24	12.25	0.1	13.49	0	0.00018263	0.014307	0.00426917	0.154689	HAG2	AT5G56740	A_84_P18802	NM_125057	ref|Arabidopsis thaliana HAG2 (HISTONE ACETYLTRANSFERASE OF THE GNAT FAMILY 2); H4 histone acetyltransferase/ histone acetyltransferase (HAG2) mRNA, complete cds [NM_125057]	TCGTGAGATCAAGTTGGTTGCTGAGAAAGTCTCCAAGAGTGGTCAAACGCTAAAAGTCTG
2	2.86	15.52	1.52	14.76	0.2	16.28	0.1	0.00018326	0.014307	0.00063096	0.0786006	GAPC2	AT1G13440	A_84_P807499	NM_001084061	ref|Arabidopsis thaliana GAPC2 (GLYCERALDEHYDE-3-PHOSPHATE DEHYDROGENASE C2); NAD or NADH binding / binding / catalytic/ glyceraldehyde-3-phosphate deh_ (GAPC2) mRNA, complete cds [NM_001084061]	TGTTTAAGTATGACAGTGTTCACGATCAGTGGAAGCACCATGAGCTTAAGGTGAAGGATG
1	2.59	13.08	1.37	12.39	0.1	13.77	0.1	0.0001834	0.014307	0.00155427	0.107632	AT1G18740	AT1G18740	A_84_P65864	NM_101732	ref|Arabidopsis thaliana unknown protein (AT1G18740) mRNA, complete cds [NM_101732]	TGATCACTTGTAAAAAAGAAACTCAAAGAGTGTAGAAGTGTCATCTTCTCTTTGTGATGC
1	2.76	10.55	1.46	9.82	0.2	11.28	0.1	0.00018357	0.014307	0.0008544	0.0868225	AT5G65205	AT5G65205	A_84_P817560	NM_125918	ref|Arabidopsis thaliana short-chain dehydrogenase/reductase (SDR) family protein (AT5G65205) mRNA, complete cds [NM_125918]	CAATTTACCTGAATTGAAACTATACAAACCGTTCGAGGACGCTATCCGTGAGAGAGCGTT
1	2.36	11.98	1.24	11.36	0.2	12.6	0	0.00018369	0.014307	0.00419885	0.15337	AT2G34357	AT2G34357	A_84_P13545	NM_201868	ref|Arabidopsis thaliana binding (AT2G34357) mRNA, complete cds [NM_201868]	CAAAGAAAATGGAAGGCAAGAGCGCTGCAGAAGCACTTGCCACCACCAAGTTCAAAAAAT
1	2.07	14.31	1.05	13.79	0.1	14.84	0	0.000187	0.0144552	0.0100639	0.213456	GMD1	AT5G66280	A_84_P23572	NM_126026	ref|Arabidopsis thaliana GMD1 (GDP-D-MANNOSE 4,6-DEHYDRATASE 1); GDP-mannose 4,6-dehydratase/ binding / catalytic/ coenzyme binding (GMD1) mRNA, complete cds [NM_126026]	TTCCGGCCCACGGAGGTCGACAATCTGAAAGGAGACGCAAGCAAGGCAAAGGAAATGTTG
1	2.63	12.87	1.39	12.17	0.1	13.56	0.1	0.0001894	0.014566	0.00141185	0.102974	PTAC9	AT4G20010	A_84_P111572	NM_001036597	ref|Arabidopsis thaliana PTAC9 (PLASTID TRANSCRIPTIONALLY ACTIVE 9); single-stranded DNA binding (PTAC9) mRNA, complete cds [NM_001036597]	CTCCATGTAAAGAGCTCCAAGTGTTTACAAAATTCATCATTTCTATTCAAAGTGGTCTTC
1	2.13	10.57	1.09	10.02	0.1	11.11	0.1	0.00019215	0.0145981	0.00863317	0.201129	AT3G24880	AT3G24880	A_84_P759107	NM_113400	ref|Arabidopsis thaliana DNA binding (AT3G24880) mRNA, complete cds [NM_113400]	ACCTCCATCTTGTGTTGCTTCTGTGCAAATCACTGCTTCGAAAGTAGTAAACAGTTCCAA
1	2.23	11.2	1.16	10.62	0.1	11.78	0	0.00019219	0.0145981	0.00655736	0.180039	AT1G77250	AT1G77250	A_84_P590800	NM_106374	ref|Arabidopsis thaliana PHD finger family protein (AT1G77250) mRNA, complete cds [NM_106374]	AACGCAGCTGACACACTGAAAGATGAAGAACAGATGACATTCCAATCCATCAAATGAAGG
1	2.76	12.43	1.47	11.69	0.2	13.16	0.1	0.0001924	0.0145981	0.00081398	0.086	DR293786		A_84_P764149	DR293786	Unknown	ATGCAGCCTCAAGAAATTGTGGCAGTGAAAGATTGACATGTTTTGTTTGTCTTATGTGCT
1	2.82	13.74	1.5	12.99	0.1	14.49	0.1	0.00019392	0.014669	0.00063494	0.0784481	LACS9	AT1G77590	A_84_P11466	NM_106407	ref|Arabidopsis thaliana LACS9 (LONG CHAIN ACYL-COA SYNTHETASE 9); long-chain-fatty-acid-CoA ligase (LACS9) mRNA, complete cds [NM_106407]	AAGCTGAAAAGAGATGTAATTAGGAGGGAATTCTCTGAAGATCTCACCAAGTTATATGCC
1	2.02	10.35	1.02	9.84	0.1	10.86	0.1	0.00019454	0.014669	0.0157709	0.254518	NIMIN-3	AT1G09415	A_84_P512474	NM_100812	ref|Arabidopsis thaliana NIMIN-3 (NIM1-INTERACTING 3) (NIMIN-3) mRNA, complete cds [NM_100812]	CTACGTACCAAAAACAAATGTGTCATGGAATTCTAGTTTTGCTTGAAGATTGTTCATCAC
1	2.19	13.59	1.13	13.02	0.1	14.15	0	0.0001955	0.014669	0.00712136	0.1855	AT3G43230	AT3G43230	A_84_P24082	NM_114191	ref|Arabidopsis thaliana zinc finger (FYVE type) family protein (AT3G43230) mRNA, complete cds [NM_114191]	AAAGTTCTATGGTGATCCATACCTATCCACATCGGACATTCTACTTGGGATGGTGGATCA
1	2.38	11.65	1.25	11.02	0.2	12.27	0	0.00019602	0.014669	0.00394923	0.151086	AT2G04360	AT2G04360	A_84_P88109	NM_126469	ref|Arabidopsis thaliana unknown protein (AT2G04360) mRNA, complete cds [NM_126469]	ACCAGCAGTGTCAGAGACGATAGCTCCCAAAGATACTGCATCATCTGACCCAAATCAATA
1	2.04	14.06	1.03	13.54	0.1	14.57	0.1	0.00019625	0.014669	0.0138352	0.242116	IAR3	AT1G51760	A_84_P12419	NM_104055	ref|Arabidopsis thaliana IAR3 (IAA-ALANINE RESISTANT 3); IAA-Ala conjugate hydrolase/ metallopeptidase (IAR3) mRNA, complete cds [NM_104055]	ACGTTTCAGGCGATATGTTAGGGATTGAGAATTACGTCGAGATGCAACCATTAATGGGAT
1	2.06	13.31	1.04	12.79	0.1	13.83	0	0.00019652	0.014669	0.0133091	0.238634	AT1G48140	AT1G48140	A_84_P20516	NM_103710	ref|Arabidopsis thaliana dolichol-phosphate mannosyltransferase-related (AT1G48140) mRNA, complete cds [NM_103710]	TGGTTGCTACCGATCTACTTTGTTGTATCCCTCGGATGCTATGGCCTATTAATGGTTGGA
1	2.26	11.77	1.17	11.18	0.1	12.36	0.1	0.00019661	0.014669	0.00639204	0.179868	AT2G16650	AT2G16650	A_84_P609518	NM_127217	ref|Arabidopsis thaliana antiporter/ drug transporter (AT2G16650) mRNA, complete cds [NM_127217]	GAAGAGTCTTCAAGAACTTGGATGTGTATTAGCAGACAAAGTATTTTAGATTCACCTAAG
1	2.03	12.08	1.02	11.57	0.1	12.59	0.1	0.00019692	0.014669	0.0141054	0.244667	ATSAC1	AT1G22620	A_84_P16131	NM_102109	ref|Arabidopsis thaliana ATSAC1 (suppressor of actin 1); phosphatidylinositol-4,5-bisphosphate 5-phosphatase (ATSAC1) mRNA, complete cds [NM_102109]	TAGCGATCTCGGGATCATTCCAATGCAATGCAAACACTTTGCTAGTGATCCTTGTTGGCT
1	2.34	13.08	1.23	12.47	0.1	13.7	0.1	0.00019722	0.014669	0.00424679	0.154373	AT5G42785	AT5G42785	A_84_P507009	NM_148076	ref|Arabidopsis thaliana unknown protein (AT5G42785) mRNA, complete cds [NM_148076]	ATAACCATGTTATGCCTTCACTATCTTCCTTGCGGATAAAACAACAAGAAGGATTAGTCG
2	2.22	16.34	1.15	15.77	0	16.92	0.1	0.00019766	0.014669	0.00642371	0.179641	ATPPC1	AT1G53310	A_84_P816327	NM_001036102	ref|Arabidopsis thaliana ATPPC1 (PHOSPHOENOLPYRUVATE CARBOXYLASE 1); catalytic/ phosphoenolpyruvate carboxylase (ATPPC1) mRNA, complete cds [NM_001036102]	CCGTCAAAATGTTGATTTTCGTGTGCGAGTACTTCGAGATCATTGAACACATGCTCTGTT
1	2.02	8.38	1.02	7.88	0.1	8.89	0.1	0.00019855	0.014669	0.013656	0.240938	TA36304_3702		A_84_P821136	TA36304_3702	Unknown	CCTGGAGACGATTGTTGACATGGTTCTACGCTTTGCTGTTTCCATTGAGAAGATTTTGAT
1	2.02	13.5	1.01	12.99	0.1	14	0.1	0.00019859	0.014669	0.0157402	0.254386	CLP2	AT1G12410	A_84_P11335	NM_101113	ref|Arabidopsis thaliana CLP2 (CLP PROTEASE PROTEOLYTIC SUBUNIT 2); serine-type endopeptidase (CLP2) mRNA, complete cds [NM_101113]	AAGCAATCGAGTATGGACTTATTGATAAGATTGTTAGACCACCGCGCATCAAAGAAGACG
1	2.92	12.8	1.55	12.03	0.2	13.57	0.1	0.00019861	0.014669	0.00044308	0.0688522	AOC3	AT3G25780	A_84_P286390	NM_113477	ref|Arabidopsis thaliana AOC3 (ALLENE OXIDE CYCLASE 3); allene-oxide cyclase (AOC3) mRNA, complete cds [NM_113477]	TTCCAAGAACCTCAACGTTACTCGAGCTTTCTTCTGGAATTGGGGCAAGAAGACCGAAAA
1	2.16	12.9	1.11	12.34	0.1	13.45	0.1	0.00019868	0.014669	0.00889668	0.203391	ROP2	AT1G20090	A_84_P16243	NM_101863	ref|Arabidopsis thaliana ROP2 (RHO-RELATED PROTEIN FROM PLANTS 2); GTP binding (ROP2) mRNA, complete cds [NM_101863]	AAACTTGCATGCTCATTTCTTACACTAGCAATACTTTTCCTACTGATTATGTGCCAACTG
1	2.72	16.42	1.45	15.7	0.2	17.14	0.1	0.00019913	0.014669	0.00091835	0.0883575	UBQ10	AT4G05320	A_84_P807136	NM_202787	ref|Arabidopsis thaliana UBQ10 (POLYUBIQUITIN 10); protein binding (UBQ10) mRNA, complete cds [NM_202787]	ATTTTCGTTAAAACCCTAACGGGAAAGACGATTACTCTTGAGGTGGAGAGTTCTGACACC
1	2.2	15.92	1.13	15.36	0.1	16.49	0.1	0.00019942	0.014669	0.0080107	0.195913	AT2G19750	AT2G19750	A_84_P171453	NM_127533	ref|Arabidopsis thaliana 40S ribosomal protein S30 (RPS30A) (AT2G19750) mRNA, complete cds [NM_127533]	TGGCTAAGCAGGACAAGAAGAAGAAGCCTCGTGGTCGTGCTCATAAGCGTCTGCAACACA
2	2.3	17.83	1.2	17.23	0.1	18.43	0	0.0001995	0.014669	0.00480584	0.161456	TCTP	AT3G16640	A_84_P806949	NM_112537	ref|Arabidopsis thaliana TCTP (TRANSLATIONALLY CONTROLLED TUMOR PROTEIN) (TCTP) mRNA, complete cds [NM_112537]	GCACTTTGGTCTTTGCTTACTACAAGGAGGGTTCAACTAACCCACCCATTTTTGTACTTC
1	2.35	12.34	1.23	11.73	0.1	12.96	0	0.00020098	0.0147303	0.00436727	0.155502	AT3G15380	AT3G15380	A_84_P237773	NM_112406	ref|Arabidopsis thaliana choline transporter-related (AT3G15380) mRNA, complete cds [NM_112406]	ATCTCTACAACATTCTAAGCATATTGTAATGTCAGATGGCTTGATAATTCTTCGATTCCG
1	2.73	12.84	1.45	12.12	0	13.56	0.2	0.00020111	0.0147303	0.00087598	0.0876372	NPR3	AT5G45110	A_84_P11197	NM_123879	ref|Arabidopsis thaliana NPR3 (NPR1-LIKE PROTEIN 3); protein binding (NPR3) mRNA, complete cds [NM_123879]	TAGAGAGCTTAAGGATGATGTCCAAAAGGCATATAGCAAAGACAAAGAGTCTAAGATTGC
1	3.06	13.05	1.61	12.24	0.2	13.86	0.1	0.00020137	0.0147303	0.00026864	0.0567664	AT5G05570	AT5G05570	A_84_P240875	NM_120639	ref|Arabidopsis thaliana transducin family protein / WD-40 repeat family protein (AT5G05570) mRNA, complete cds [NM_120639]	ATGCTGAGAACTTTGCATCCATGGCACATGAACTTGCTAAGCAAATGGAGAAGCGAAAAT
1	2.18	9.94	1.12	9.38	0.1	10.51	0	0.00020182	0.0147303	0.00848952	0.199634	AT3G03580	AT3G03580	A_84_P248735	NM_111229	ref|Arabidopsis thaliana pentatricopeptide (PPR) repeat-containing protein (AT3G03580) mRNA, complete cds [NM_111229]	ATTAGTGCGGGATGCTAATCGATTCCATCTCTTCAAAGACGGCACTTGTAGCTGCAAAGA
1	2.55	11.21	1.35	10.53	0.2	11.89	0	0.00020243	0.0147406	0.00188014	0.113511	AT4G20170	AT4G20170	A_84_P200434	NM_118136	ref|Arabidopsis thaliana unknown protein (AT4G20170) mRNA, complete cds [NM_118136]	CGAGCCTTGTCGTCAACTTTTTAACGATTCTCGAGTCGTGTTCGAGAACACTCCTTATGT
1	2.02	13.73	1.01	13.22	0.1	14.23	0	0.00020293	0.014753	0.0161384	0.256874	ATNRT1:2	AT1G69850	A_84_P12427	NM_105653	ref|Arabidopsis thaliana ATNRT1:2 (ARABIDOPSIS THALIANA NITRATE TRANSPORTER 1:2); calcium ion binding / transporter (ATNRT1:2) mRNA, complete cds [NM_105653]	TTCTTAGTGCAGCTAACTTCTTGCACTACCTCTTTTGGGCAATGCGTTACAAGTATAGAT
1	2.03	10.17	1.02	9.65	0.1	10.68	0	0.00020457	0.014754	0.0153465	0.25272	AT3G24255	AT3G24255	A_84_P550131	NM_113331	ref|Arabidopsis thaliana unknown protein (AT3G24255) mRNA, complete cds [NM_113331]	GGGATTTTCTCTGAGCCTTATCAGCAAACTTGAGGAACTAGCGAACTCCTTGGATTTAGA
1	3.2	11.37	1.68	10.53	0.2	12.21	0.1	0.00020557	0.0148023	0.00017815	0.0476686	BARD1	AT1G04020	A_84_P19869	NM_100283	ref|Arabidopsis thaliana BARD1 (BREAST CANCER ASSOCIATED RING 1); DNA binding / transcription coactivator (BARD1) mRNA, complete cds [NM_100283]	ACATGGATGTGCCTTAGGTGAAGAAGTCACAATCATTTGGCAACGAGCTAATGACGCAGA
1	2.22	7.56	1.15	6.99	0.1	8.14	0.1	0.00020624	0.0148268	0.00656904	0.18025	TA43754_3702		A_84_P827567	TA43754_3702	Unknown	GTCAAACTATCTTGTTCCTTCTTGAGAACAGCAGTGTCTTCCTCCAGATCGTGAATTCGG
2	2.66	16.99	1.41	16.29	0.2	17.7	0	0.00020732	0.0148807	0.0012828	0.0984856	emb2171	AT3G04400	A_84_P20223	NM_111311	ref|Arabidopsis thaliana emb2171 (embryo defective 2171); structural constituent of ribosome (emb2171) mRNA, complete cds [NM_111311]	CTTTACATCATTTCGGTTAAAGGAATCAAGGGTCGTCTTAACCGTTTGCCATCAGCGTGT
1	2.18	12.65	1.12	12.09	0.1	13.21	0	0.0002089	0.0149368	0.00886174	0.203003	AT4G00990	AT4G00990	A_84_P831277	NM_116327	ref|Arabidopsis thaliana transcription factor jumonji (jmjC) domain-containing protein (AT4G00990) mRNA, complete cds [NM_116327]	GAAAATTGCACTGTATGCTGCGAGTTCAGCCATAAGAGAGGTAAAAGGGCTAATGCAAAG
1	2.35	12.07	1.23	11.45	0.1	12.69	0.1	0.00020956	0.0149368	0.00427147	0.154649	SCPL51	AT2G27920	A_84_P18230	NM_128351	ref|Arabidopsis thaliana SCPL51 (SERINE CARBOXYPEPTIDASE-LIKE 51); serine-type carboxypeptidase (SCPL51) mRNA, complete cds [NM_128351]	TAATGGACAACTTGATGTTATCTGTTCAACAAGTGGAACTGAAGCATGGGTTCACAAACT
1	2.21	11.83	1.15	11.25	0.1	12.4	0.1	0.00021003	0.0149368	0.00686351	0.182141	AT1G12990	AT1G12990	A_84_P19933	NM_101170	ref|Arabidopsis thaliana glycosyl transferase family 17 protein (AT1G12990) mRNA, complete cds [NM_101170]	GGAAAACGCGGATAAGTACAGATTTCTCTTGCCGGGAAATTGCATAAGAGAAAGCGAATG
1	2.15	11.4	1.11	10.85	0.1	11.96	0.1	0.00021044	0.0149368	0.00836196	0.198597	AT5G02910	AT5G02910	A_84_P236023	NM_120369	ref|Arabidopsis thaliana F-box family protein (AT5G02910) mRNA, complete cds [NM_120369]	TATGTATCCAACACTTTCCCTCAACGATAGTGTCTCGATTGATCAAAAGCAAATGCCATT
1	2.15	10.74	1.11	10.19	0.1	11.3	0	0.00021105	0.0149368	0.00919505	0.206455	ATPUP13	AT4G08700	A_84_P825568	NM_116940	ref|Arabidopsis thaliana ATPUP13; purine transmembrane transporter (ATPUP13) mRNA, complete cds [NM_116940]	TGACCTGAAAGTACAAAGAGCACGAGAAGCTCAGGCTGAATAGTTCTGCTGTGTTTTATT
1	2.46	12.83	1.3	12.18	0.2	13.48	0.1	0.00021159	0.0149368	0.00228094	0.12192	CYP705A4	AT4G15380	A_84_P21474	NM_117626	ref|Arabidopsis thaliana CYP705A4; electron carrier/ heme binding / iron ion binding / monooxygenase/ oxygen binding (CYP705A4) mRNA, complete cds [NM_117626]	CCTCTTAAGATCATTCCTGTTGCTCGAACCTCAAACTCTTTAACTTCGAGTTTGCAAAAA
1	2.94	14.36	1.55	13.58	0.2	15.14	0.1	0.00021173	0.0149368	0.00042043	0.0674184	TC406259		A_84_P863203	TC406259	tc|Rep: Classical arabinogalactan protein 9 precursor - Arabidopsis thaliana (Mouse-ear cress), partial (36%) [TC406259]	ACGACCAGAATGGAGCTAGCAGATGTTTCGAGCTAGTATTGATCTGTCTCTCTGGTTATA
1	3	15.16	1.58	14.37	0.2	15.95	0.1	0.00021195	0.0149368	0.00039248	0.0662239	TA31459_3702		A_84_P815253	TA31459_3702	tc|Rep: Ribosomal protein S27 - Brassica campestris (Field mustard), partial (40%) [TC393755]	TTTTTGTTGATGTGGAACAGGTTCTTCAAAACGATATCGATCTGCTTAACCCACCTGCTG
1	3	14.03	1.59	13.24	0.2	14.83	0	0.00021325	0.0149368	0.0003586	0.0653871	AT1G71070	AT1G71070	A_84_P15279	NM_105776	ref|Arabidopsis thaliana glycosyltransferase family 14 protein / core-2/I-branching enzyme family protein (AT1G71070) mRNA, complete cds [NM_105776]	GCTGGACCTCAAGCTAAGAAGCTAGACGAAACAATAACGAATTTTCTTGATGATTTGAAT
1	2.53	14.37	1.34	13.7	0.2	15.04	0	0.00021329	0.0149368	0.00184157	0.112383	GSNAP	GSNAP	A_84_P21387	NM_118160	ref|Arabidopsis thaliana GSNAP (GAMMA-SOLUBLE NSF ATTACHMENT PROTEIN); binding / transporter (GSNAP) mRNA, complete cds [NM_118160]	TGATTATCAAGTTGGCTAGGAAGCTACCCACTGGAGATGTTACTGCAATTCAGATGAACA
1	2.19	12.51	1.13	11.95	0.1	13.08	0	0.00021443	0.0149638	0.00835462	0.198631	AT2G22910	AT2G22910	A_84_P23965	NM_127856	ref|Arabidopsis thaliana GCN5-related N-acetyltransferase (GNAT) family protein / amino acid kinase family protein (AT2G22910) mRNA, complete cds [NM_127856]	CATGAAGAAGCTGTTGCCAGACAGGAGTGGAATTTCTGTTGTTCGAACATTTCAGTATGA
1	2.37	11.58	1.25	10.96	0.2	12.2	0.1	0.00021566	0.0149839	0.00340212	0.142978	AT4G00530	AT4G00530	A_84_P608024	NM_116277	ref|Arabidopsis thaliana unknown protein (AT4G00530) mRNA, complete cds [NM_116277]	AGATATTAGCAGCACAAGATTCTGTGAAGCAATTCATCTTTGGACCAAAGGGAGAGCCAT
1	2.84	15.38	1.5	14.63	0.2	16.13	0.1	0.00021571	0.0149839	0.00062034	0.078577	TA32153_3702		A_84_P816163	TA32153_3702	tc|Rep: Isoform 2 of Q9FHK0 - Arabidopsis thaliana (Mouse-ear cress), complete [TC380340]	ACCAAATGTTCATACCATCAGATTGACGACGTCTCTCTCAGCCTTCTTCTCAATGTTTGT
1	2.1	13.45	1.07	12.91	0.1	13.98	0.1	0.00021625	0.014998	0.00999611	0.213824	TAS3	AT3G17185	A_84_P578519	NR_022742	ref|Arabidopsis thaliana (TAS3) otherRNA [NR_022742]	CTCAATATAGAATAGATATCTATCTCTACCTCTAATTCGTTCGAGTCATTTTCTCCTACC
1	2.46	14.16	1.3	13.52	0.2	14.81	0.1	0.00021679	0.0150052	0.00260646	0.129806	AT3G17090	AT3G17090	A_84_P21195	NM_001035637	ref|Arabidopsis thaliana protein phosphatase 2C family protein / PP2C family protein (AT3G17090) mRNA, complete cds [NM_001035637]	ATGATGACATCACGGTTATAGTGGTGTTCTTGAACCATGACCTCATATCGAGAGGCCACA
1	2.94	16.93	1.55	16.16	0.2	17.71	0.1	0.00021702	0.0150052	0.00042344	0.0676608	UCC2	AT2G44790	A_84_P804259	DR339542	gb|151896 CERES-148 Arabidopsis thaliana cDNA clone 118921 5', mRNA sequence [DR339542]	GTAGGAATTAACTATTTCATCTGTTCTACACCTGGTCACTGCAGTCTCAATGGCGGCATG
1	2.5	17.39	1.32	16.73	0.2	18.05	0	0.00021751	0.0150096	0.00244449	0.125614	AT5G16130	AT5G16130	A_84_P18853	NM_121618	ref|Arabidopsis thaliana 40S ribosomal protein S7 (RPS7C) (AT5G16130) mRNA, complete cds [NM_121618]	GACTATGGTCGGTGTGTACCGTAAACTTACTGGCAAAGATGTTGTTTTTGAGTACCCAGT
1	3.55	16.02	1.83	15.11	0.3	16.94	0	0.00021774	0.0150096	6.227e-05	0.0287347	AT1G67430	AT1G67430	A_84_P855245	NM_105410	ref|Arabidopsis thaliana 60S ribosomal protein L17 (RPL17B) (AT1G67430) mRNA, complete cds [NM_105410]	ATCAGACCAAGTCTTGCAAGGCTAGAGGATCCGATCTTAGGGTTCACTTCAAGAACACTA
1	2.81	15.34	1.49	14.6	0.2	16.09	0.1	0.00021924	0.0150523	0.0007027	0.0831833	CF652272		A_84_P857993	CF652272	Unknown	ACACATCGCATTGTGTCCTTTTAACTTTCTGAAGACTGGACCAAATGAAGTGAGTCTTGT
1	2.37	11.18	1.25	10.56	0.2	11.81	0	0.00021936	0.0150523	0.00393569	0.150952	FZL	AT1G03160	A_84_P728416	NM_100198	ref|Arabidopsis thaliana FZL (FZO-LIKE); GTP binding / GTPase/ thiamin-phosphate diphosphorylase (FZL) mRNA, complete cds [NM_100198]	ACGCTATGCAAAAAGATCTTTCAGATGCGACGAGTAATCTAGTTAACTTTGTGAATATTG
1	2.95	14.37	1.56	13.59	0.2	15.15	0	0.00022003	0.0150732	0.00042548	0.0672727	AT3G09810	AT3G09810	A_84_P20790	NM_180218	ref|Arabidopsis thaliana isocitrate dehydrogenase, putative / NAD+ isocitrate dehydrogenase, putative (AT3G09810) mRNA, complete cds [NM_180218]	GGGAAAGTATAGAACTGCTGATCTCGGAGGTTCCTCAACTACAACAGATTTCACAAAAGC
2	2.11	13.3	1.08	12.76	0.1	13.84	0.1	0.00022036	0.0150732	0.011235	0.222633	CR88	AT2G04030	A_84_P815408	NM_126439	ref|Arabidopsis thaliana CR88; ATP binding (CR88) mRNA, complete cds [NM_126439]	CTACCTCGCAACTGATAGTCTTAAAAGTGCCAAGTCTGCCCCTTTCTTGGAGAAACTAAT
1	2.13	13.87	1.09	13.33	0.1	14.42	0.1	0.00022444	0.0151991	0.00978187	0.212866	AT5G58990	AT5G58990	A_84_P820489	NM_125289	ref|Arabidopsis thaliana unknown protein (AT5G58990) mRNA, complete cds [NM_125289]	TGCTGATGTTCAAGCTGCCTGATCTGTTTACTTCCATTGTTGTGGGTACTTCTTGATCTA
1	2.05	13.95	1.04	13.43	0.1	14.47	0.1	0.00022481	0.0151991	0.0125174	0.234093	AT5G02790	AT5G02790	A_84_P19602	NM_120357	ref|Arabidopsis thaliana In2-1 protein, putative (AT5G02790) mRNA, complete cds [NM_120357]	AAGAGCGATGGCTATGCACAGACGAAAATGGATCCTAAGGAGATTGTGGAGGTTTTCAAG
1	2.44	9.35	1.29	8.7	0.2	9.99	0.1	0.00022527	0.0151991	0.00292154	0.134397	AT2G04650	AT2G04650	A_84_P827487	NM_126494	ref|Arabidopsis thaliana ADP-glucose pyrophosphorylase family protein (AT2G04650) mRNA, complete cds [NM_126494]	TCATCAAGGTTTCTGCAGAAGCAGCTAGCCAATTTGGAGAATTGATAGCTGATCCTGATA
1	2.52	9.1	1.34	8.43	0.2	9.77	0	0.00022644	0.0151991	0.00217497	0.121123	UBP12	AT5G06600	A_84_P794016	AV813869	gb|AV813869 RAFL9 Arabidopsis thaliana cDNA clone RAFL09-80-J09 3', mRNA sequence [AV813869]	ATTACAAATGTTTCGGTATTCTATAAACTCTGAAAGCCAAACCGCGCTCCCGAATCCAAG
1	2.2	10.15	1.14	9.58	0.1	10.72	0.1	0.00022656	0.0151991	0.00743423	0.189823	AT3G55080	AT3G55080	A_84_P551066	NM_115366	ref|Arabidopsis thaliana SET domain-containing protein (AT3G55080) mRNA, complete cds [NM_115366]	GTTTGCATCAAGGAAATGGAAGAATGCTATTTTGTATCACAAAGATTTGCTGTTAGAAGG
1	2.34	16.09	1.22	15.48	0.1	16.71	0.1	0.00022723	0.0151991	0.00454126	0.158821	AT4G30530	AT4G30530	A_84_P16702	NM_119199	ref|Arabidopsis thaliana defense-related protein, putative (AT4G30530) mRNA, complete cds [NM_119199]	AGACAGGAAGCTTTGGGAGACGATTTGCAAGAACTTCCTCAAAGGCAGAGTTCCAACTAA
1	2.13	11.62	1.09	11.07	0.1	12.16	0	0.00022859	0.0152013	0.0106857	0.217858	AT2G14880	AT2G14880	A_84_P93009	NM_127052	ref|Arabidopsis thaliana SWIB complex BAF60b domain-containing protein (AT2G14880) mRNA, complete cds [NM_127052]	AGATGCAAGACATCGTCGAACTTCCTGAAATCGCTCGCACACAAGCTCTTAAGCGTATTT
1	2.42	13.06	1.28	12.42	0.2	13.7	0	0.00023104	0.0152936	0.00286599	0.13444	NRPB1	AT4G35800	A_84_P10107	NM_119746	ref|Arabidopsis thaliana NRPB1 (RNA POLYMERASE II LARGE SUBUNIT); DNA binding / DNA-directed RNA polymerase (NRPB1) mRNA, complete cds [NM_119746]	GTCATCAACGGGTCAGTATACCCCACATGAGGGCGATAAAAAGGACAAGACTGGAAAAAA
1	2.59	11.47	1.38	10.78	0.2	12.16	0.1	0.00023133	0.0152936	0.00157532	0.107933	AT4G14290	AT4G14290	A_84_P830132	NM_117506	ref|Arabidopsis thaliana unknown protein (AT4G14290) mRNA, complete cds [NM_117506]	ATATGTGGAGTTTCACGTAGATGAGCTGGCAGATTTTCCATCAAATGCAGAGGAAGAAGA
1	2.47	14.54	1.3	13.89	0.2	15.2	0	0.00023216	0.015313	0.00256081	0.128524	MEE32	AT3G06350	A_84_P16425	NM_111510	ref|Arabidopsis thaliana MEE32 (MATERNAL EFFECT EMBRYO ARREST 32); 3-dehydroquinate dehydratase/ NADP or NADPH binding / binding / catalytic/ shikimate_ (MEE32) mRNA, complete cds [NM_111510]	AGCAGTTTGAGATCTTCACCGGTTTACCCGCTCCAAAGGAACTCTACTGGCAAATAATGT
1	2.24	13.04	1.17	12.46	0.1	13.63	0	0.00023343	0.0153377	0.00671614	0.180992	AT5G14790	AT5G14790	A_84_P129836	NM_121483	ref|Arabidopsis thaliana binding (AT5G14790) mRNA, complete cds [NM_121483]	TCTATACCAAGATTTGGTAAGATAGTCATGAGTCTTTTGGTTATATGCAAAATTGGTCGG
1	2.26	9.76	1.18	9.18	0.1	10.35	0	0.00023475	0.0153847	0.00610429	0.177973	ASK20	AT2G45950	A_84_P861341	NM_130158	ref|Arabidopsis thaliana ASK20 (ARABIDOPSIS SKP1-LIKE 20); protein binding / ubiquitin-protein ligase (ASK20) mRNA, complete cds [NM_130158]	TGAAACCTTGGGTTGATCTTACTAGTCGCGCACTTGCAAGAATCATTGAAGGAAAAAACC
1	2.13	11.18	1.09	10.64	0.1	11.73	0.1	0.00023543	0.015394	0.0102088	0.214417	mtLPD2	AT3G17240	A_84_P820805	NM_112602	ref|Arabidopsis thaliana mtLPD2 (LIPOAMIDE DEHYDROGENASE 2); ATP binding / dihydrolipoyl dehydrogenase (mtLPD2) mRNA, complete cds [NM_112602]	AGCTAGGAGAAAAGCGTACTTTCTCACCAGAAACATCTCTAATTCTCCCAGTGATGCTTT
1	2.15	10.46	1.1	9.91	0.1	11.01	0.1	0.00023605	0.015394	0.00981592	0.213095	EMB506	AT5G40160	A_84_P10233	NM_123380	ref|Arabidopsis thaliana EMB506 (embryo defective 506); protein binding (EMB506) mRNA, complete cds [NM_123380]	CTCTGTGCTTTGGAAGAGATTTCAAGTCATATGATCTGGTCAAGCTATTGAAGATTATGC
1	2.26	9.75	1.18	9.17	0.1	10.34	0.1	0.00023625	0.015394	0.00611782	0.177794	AT5G18255	AT5G18255	A_84_P722604	NR_023152	ref|Arabidopsis thaliana (AT5G18255) otherRNA [NR_023152]	TCTGAGATAAAAGCTTCTTGCAAATCCCGCATCTTTGATGTGTCATTGAACCTTGTTCAG
1	2.26	10.76	1.18	10.17	0.2	11.34	0	0.00023776	0.0154357	0.00634825	0.179867	SCA3	AT2G24120	A_84_P853863	NM_201796	ref|Arabidopsis thaliana SCA3 (SCABRA 3); DNA binding / DNA-directed RNA polymerase (SCA3) mRNA, complete cds [NM_201796]	GCATGACTCATACTGGACCCATGCATGTGACGTCGACACAATGAACAGAATAATTAGAGA
1	2	11.75	1	11.25	0.1	12.25	0.1	0.00023792	0.0154357	0.0155805	0.254351	AT3G48670	AT3G48670	A_84_P255540	NM_114726	ref|Arabidopsis thaliana XH/XS domain-containing protein / XS zinc finger domain-containing protein (AT3G48670) mRNA, complete cds [NM_114726]	GCCGATGCGGTTTTTAGTTGCAGAGAAATGTGTTTGGTTTGACCAAACTTTGGTGGATTC
1	2.35	16.8	1.24	16.18	0.2	17.42	0	0.00024011	0.0155335	0.00432419	0.155561	RPT3	AT5G58290	A_84_P10373	NM_125214	ref|Arabidopsis thaliana RPT3 (REGULATORY PARTICLE TRIPLE-A ATPASE 3); ATPase (RPT3) mRNA, complete cds [NM_125214]	ATTTCGAGAAGGGCTACCGCGCAAATGTTAAGAAGCCAGACACGGACTTTGAGTTTTACA
2	2.06	16.69	1.04	16.17	0.1	17.21	0	0.00024127	0.0155713	0.0135087	0.239648	AT5G47030	AT5G47030	A_84_P805825	NM_124074	ref|Arabidopsis thaliana ATP synthase delta' chain, mitochondrial (AT5G47030) mRNA, complete cds [NM_124074]	CGGGCACAAAAACCCACAAAAGTTTCTTGTGTTCATATCTCTGCACCTTTGTTTTTGTGT
1	2.75	14.94	1.46	14.21	0.2	15.68	0	0.00024139	0.0155713	0.00084759	0.0869116	ACD11	AT2G34690	A_84_P169163	NM_129023	ref|Arabidopsis thaliana ACD11 (ACCELERATED CELL DEATH 11); sphingosine transmembrane transporter (ACD11) mRNA, complete cds [NM_129023]	TAACCTATGTTCTCACATCAAGCTATGTAATGTCATAACAACAGCGACGAAATACATTGG
1	2.27	12.68	1.18	12.09	0.1	13.27	0.1	0.00024529	0.0157064	0.00460823	0.159437	AT1G76390	AT1G76390	A_84_P295554	NM_001084364	ref|Arabidopsis thaliana armadillo/beta-catenin repeat family protein / U-box domain-containing protein (AT1G76390) mRNA, complete cds [NM_001084364]	ATTTTAGGACACGACAGATTGCAGAGAAGGCGTTGAGGCACATCGACAAAATCCCAAACT
1	2.18	11.08	1.12	10.51	0.1	11.64	0	0.00024622	0.0157064	0.0062245	0.178486	AT1G31060	AT1G31060	A_84_P22703	NM_102844	ref|Arabidopsis thaliana unknown protein (AT1G31060) mRNA, complete cds [NM_102844]	TCCTCCTCCGATGAGTTGCTTCGCGACCATGTAGTATCTTCTCATAATCATCTATGGAGT
1	2.01	13.82	1.01	13.32	0	14.33	0.1	0.0002473	0.0157284	0.0147355	0.248634	AT3G02200	AT3G02200	A_84_P299530	NM_111087	ref|Arabidopsis thaliana proteasome family protein (AT3G02200) mRNA, complete cds [NM_111087]	AATTCTATAACGAATCTTTTGTCTTCCTTAAAGCTTTTTCTCTGTGTATTTGGCTGCAGG
2	2.23	14.2	1.16	13.62	0.2	14.78	0	0.00024794	0.0157469	0.0067969	0.182083	NRPB4	AT5G09920	A_84_P820980	NM_121029	ref|Arabidopsis thaliana NRPB4; DNA-directed RNA polymerase (NRPB4) mRNA, complete cds [NM_121029]	AGCAGTGGCAATGGTTCCTTCTCTTAAGACAAAAGGAAGAGCTCATGATGATGAAGCTAT
1	2.24	12.16	1.16	11.58	0.1	12.75	0.1	0.00025162	0.0158191	0.00667501	0.18107	EMB2454	AT3G18290	A_84_P10817	NM_112713	ref|Arabidopsis thaliana EMB2454 (embryo defective 2454); protein binding / zinc ion binding (EMB2454) mRNA, complete cds [NM_112713]	TGTGAACGCAAAGGAACTACACGGTTCCATTGGTTGTACCATAAATGTGGTAGCTGTGGT
1	2.21	10.75	1.14	10.18	0.1	11.32	0	0.00025187	0.0158191	0.00757833	0.191021	AT1G29710	AT1G29710	A_84_P16256	NM_102711	ref|Arabidopsis thaliana pentatricopeptide (PPR) repeat-containing protein (AT1G29710) mRNA, complete cds [NM_102711]	AGCGAGATGCAAAGATATACCACTTGTTCAAAAATGGCGTCTGCCGGTGCAACAATCTTT
1	2.39	10.92	1.26	10.29	0.1	11.55	0.1	0.00025262	0.0158437	0.00371791	0.147607	AT5G56720	AT5G56720	A_84_P16910	NM_125055	ref|Arabidopsis thaliana malate dehydrogenase, cytosolic, putative (AT5G56720) mRNA, complete cds [NM_125055]	AGAAAATGGATGACTCTGCACGAGAGCTAGCTGAAGAGAAGGATTTAGCTTATTCCTGTC
1	2.94	14.68	1.55	13.91	0.2	15.46	0.1	0.00025418	0.015849	0.0004406	0.0689412	SPDS1	AT1G23820	A_84_P861411	NM_102230	ref|Arabidopsis thaliana SPDS1 (spermidine synthase 1); spermidine synthase (SPDS1) mRNA, complete cds [NM_102230]	GATGCAGTTATTGTTGACTCTTCAGATCCAATCGGTCCTGCAAAGGAGCTGTTTGAGAAA
1	2.12	15.06	1.08	14.52	0.1	15.6	0.1	0.00025627	0.015919	0.00882804	0.202848	AT2G36930	AT2G36930	A_84_P785482	NM_129249	ref|Arabidopsis thaliana zinc finger (C2H2 type) family protein (AT2G36930) mRNA, complete cds [NM_129249]	TGCTTACTCTGCCATCGGAACTTCTCCAATGCATCAGTGATGGATTATCATTTCAAGACT
1	2.61	13.14	1.38	12.45	0.2	13.83	0	0.00025636	0.015919	0.00149801	0.106845	ATCDPK2	AT1G35670	A_84_P23632	NM_103271	ref|Arabidopsis thaliana ATCDPK2 (CALCIUM-DEPENDENT PROTEIN KINASE 2); calmodulin-dependent protein kinase/ kinase (ATCDPK2) mRNA, complete cds [NM_103271]	TGATGAAGAACTTGAACTTCAACATTGCTGATGCTTTTGGAGTTGATGGTGAAAAATCTG
1	2.65	13.36	1.41	12.66	0.2	14.07	0.1	0.00025666	0.015919	0.00117054	0.0960653	AT5G13590	AT5G13590	A_84_P789913	NM_121362	ref|Arabidopsis thaliana unknown protein (AT5G13590) mRNA, complete cds [NM_121362]	GGTTGGCAAATCCATCAACATACGTCATATGATGTGTTCTACGGAATGTGTAAGGTGCTA
1	2.62	16.08	1.39	15.38	0.2	16.77	0.1	0.00025737	0.015919	0.00143742	0.103668	CDC48	AT3G09840	A_84_P812165	NM_111819	ref|Arabidopsis thaliana CDC48 (CELL DIVISION CYCLE 48); ATPase/ identical protein binding (CDC48) mRNA, complete cds [NM_111819]	TGCAGCCGCTGCTGGGACGATGATGATCTCTACAATTAGTGATAACTTCTTTATCCTTTT
1	2.22	14.02	1.15	13.44	0.1	14.6	0.1	0.00025741	0.015919	0.00702326	0.183792	AT3G52120	AT3G52120	A_84_P20334	NM_001125350	ref|Arabidopsis thaliana SWAP (Suppressor-of-White-APricot)/surp domain-containing protein / D111/G-patch domain-containing protein (AT3G52120) mRNA, complete cds [NM_001125350]	ATATATACGAGCAGTACAAGAAGCGGATGATGCTGGGTTACAAACACAGACCCAATCCAC
1	2.44	10.54	1.29	9.9	0.1	11.19	0.1	0.00025813	0.0159242	0.0028276	0.133749	WIP2	AT3G57670	A_84_P536338	NM_125004	ref|Arabidopsis thaliana WIP2 (WPP-domain Interacting Protein 2); protein heterodimerization/ protein homodimerization (WIP2) mRNA, complete cds [NM_125004]	CAAGCTCAAGATTTACAAAACCATTGTGTAGAGATCACAGAGATTCAAGAAGTGGAGTGC
1	2.92	16.97	1.55	16.2	0.2	17.75	0.1	0.00026034	0.0159863	0.00041592	0.0676547	AT5G05960	AT5G05960	A_84_P255680	NM_120678	ref|Arabidopsis thaliana protease inhibitor/seed storage/lipid transfer protein (LTP) family protein (AT5G05960) mRNA, complete cds [NM_120678]	CGTGTTCTTCAAAACCAGTCTAAATTGTCACATGTTCACAGTTGTATTACTTGGTTTCAA
1	2.16	10.22	1.11	9.66	0.1	10.77	0	0.00026068	0.0159863	0.00915108	0.206184	AT5G11600	AT5G11600	A_84_P837959	NM_121198	ref|Arabidopsis thaliana unknown protein (AT5G11600) mRNA, complete cds [NM_121198]	TCTTCCAGAGTCAAGATCGATCCGTCTATTAAGGACAAAAAGAAGATCGCGACCTCTAGC
1	2.08	10.21	1.06	9.68	0.1	10.74	0.1	0.00026097	0.0159863	0.012753	0.235481	AT1G13330	AT1G13330	A_84_P20801	NM_101204	ref|Arabidopsis thaliana unknown protein (AT1G13330) mRNA, complete cds [NM_101204]	GATGTCGGTCTAAGTTTCCAGGCATATGCTGACCTAATTCAACATGGTAAAAAGAGGCCT
1	2.17	9.97	1.12	9.41	0.1	10.53	0	0.00026153	0.0159863	0.00837205	0.198732	AT1G63150	AT1G63150	A_84_P199044	NM_104993	ref|Arabidopsis thaliana pentatricopeptide (PPR) repeat-containing protein (AT1G63150) mRNA, complete cds [NM_104993]	TAGGAGGAGTCTGAGGTTAACACACACGAGCTACAGAAGAAGATTTCAGACGTGTCATCA
1	2.31	15.08	1.21	14.48	0.2	15.69	0	0.00026158	0.0159863	0.004987	0.164009	AT5G19590	AT5G19590	A_84_P284490	NM_121964	ref|Arabidopsis thaliana unknown protein (AT5G19590) mRNA, complete cds [NM_121964]	ATACCCTTCGAAGAATTTCGATGAGAGTCTTGATTGTGAAGGGAAACGATCTTCTTCTTG
1	3.01	12.38	1.59	11.59	0.2	13.18	0	0.00026161	0.0159863	0.00035719	0.0653927	AT3G27700	AT3G27700	A_84_P13617	NM_113686	ref|Arabidopsis thaliana RNA recognition motif (RRM)-containing protein (AT3G27700) mRNA, complete cds [NM_113686]	TCCATCGAAGGAGCTTCTGAGGTGATTGCAACTGCAGGAACTGATGAAGAACAATCTGAA
1	2.17	10.75	1.12	10.2	0.1	11.31	0.1	0.00026318	0.0159983	0.00788607	0.194231	NP236532		A_84_P182924	NP236532	tc|GB|AB005244.2|BAB10064.1 gene_id:MRO11.5~unknown protein [NP236532]	TGATTTGCAAAGTATCGGACTCTCAGCAAAACAGGTTAGCTTATCATCGAGTGCTTCAGT
1	2.59	13.73	1.37	13.05	0.2	14.42	0	0.00026322	0.0159983	0.0016736	0.109681	CYCP1;1	AT3G63120	A_84_P23219	NM_116177	ref|Arabidopsis thaliana CYCP1;1 (cyclin p1;1); cyclin-dependent protein kinase (CYCP1;1) mRNA, complete cds [NM_116177]	TCAGACGTTTCACACACACTGTTGTCAGTTAGAAAAGCAGAACAGAGACGGCTTCCAGAT
3	2.13	15.49	1.09	14.94	0.1	16.03	0	0.00026484	0.0160539	0.0104658	0.216201	HMGB2	AT1G20693	A_84_P808412	NM_001035997	ref|Arabidopsis thaliana HMGB2 (HIGH MOBILITY GROUP B 2); DNA binding / chromatin binding / structural constituent of chromatin / transcription factor (HMGB2) mRNA, complete cds [NM_001035997]	GCCTTACAACAAGAAACTGGAGGAAGGTCCAAAAGAAGATGAGGAATCTGACAAGTCAGT
1	7.89	10.08	2.98	8.59	0.2	11.57	0.4	0.00026599	0.016088	1.8e-07	0.0005	ATEXPA18	AT1G62980	A_84_P21276	NM_104976	ref|Arabidopsis thaliana ATEXPA18 (ARABIDOPSIS THALIANA EXPANSIN A18) (ATEXPA18) mRNA, complete cds [NM_104976]	TGAAGGAAATGGATATTGGCTACTTGTGTACGTGATGAACGTAGGTGGTCCAGGTGACAT
1	3.32	13.83	1.73	12.97	0.2	14.7	0.1	0.00026711	0.016088	0.00012853	0.0400828	BIO2	AT2G43360	A_84_P15335	NM_129897	ref|Arabidopsis thaliana BIO2 (BIOTIN AUXOTROPH 2); biotin synthase (BIO2) mRNA, complete cds [NM_129897]	CCGCCAAGTTTCTCTGAAGATGATTCTGAATCAGAAAACTGCGAGAAAGTTGCTTCCGCT
1	3.47	17.57	1.79	16.67	0.3	18.47	0.1	0.00026981	0.0161814	7.881e-05	0.0309913	UBQ1	AT3G52590	A_84_P15606	NM_115119	ref|Arabidopsis thaliana UBQ1 (UBIQUITIN EXTENSION PROTEIN 1); protein binding / structural constituent of ribosome (UBQ1) mRNA, complete cds [NM_115119]	TCCTTGATGATGCTTGCTCGTAAGTACAATCAGGATAAGATGATTTGCCGCAAGTGCTAT
1	2.4	14.27	1.26	13.64	0.1	14.9	0.1	0.00027153	0.0162202	0.00326847	0.140896	AT2G33040	AT2G33040	A_84_P860309	NM_128864	ref|Arabidopsis thaliana ATP synthase gamma chain, mitochondrial (ATPC) (AT2G33040) mRNA, complete cds [NM_128864]	TGTTAAGAACATCCAAAAGATCACAAAGGCAAGGAAGATGGTTGCTGCTTCCAAGCTTTA
1	2.09	15.39	1.06	14.86	0.1	15.92	0	0.00027275	0.0162395	0.0120028	0.229403	AT5G43830	AT5G43830	A_84_P20647	NM_123750	ref|Arabidopsis thaliana unknown protein (AT5G43830) mRNA, complete cds [NM_123750]	TTGACGCTGAGACTAAGAGAGAGGGTACCAAAATGCCTAGAGTCGATAGCTCCCAAAATT
1	2.07	15.34	1.05	14.82	0.1	15.87	0.1	0.00027291	0.0162395	0.00983078	0.21311	CAT3	AT1G20620	A_84_P771152	NM_001035996	ref|Arabidopsis thaliana CAT3 (CATALASE 3); catalase (CAT3) mRNA, complete cds [NM_001035996]	AGGCCAAGCATCTAGAGGCCAATCTCCATATAAGCTCAGTCTATGTGAGGTACAATCAAT
1	2.29	16.39	1.2	15.79	0.1	16.99	0.1	0.0002754	0.0162944	0.00467793	0.160255	H76854		A_84_P853121	H76854	Unknown	AGGGATTCATCGCTTACATTTAAGGAATACATTAAGGCTTTTGACACCCAAGGCTCAAGC
1	2.08	10.93	1.06	10.4	0.1	11.46	0.1	0.00027636	0.0162944	0.012182	0.230682	NP041902		A_84_P847250	NP041902	tc|GB|AC002986.1|AAC17076.1 Similar to D. melanogaster sno gene gb|U95760. EST gb|N97148 and gb|Z26221 come from this gene. [NP041902]	TATATGTATTTGGATCTTTTGCAGGCCCGTCACAGCCACAAGAGAATTCGAGTTATACGC
1	2.39	11.09	1.26	10.46	0.2	11.72	0.1	0.00027831	0.0162944	0.00359956	0.146246	AT3G22270	AT3G22270	A_84_P227219	NM_113125	ref|Arabidopsis thaliana unknown protein (AT3G22270) mRNA, complete cds [NM_113125]	CTGCGTCACACCAATGACGACCAGAGGAACTATTTATTAAACTTTGGTCGTAAACCATCA
1	2.03	16.01	1.02	15.5	0.1	16.52	0.1	0.00027886	0.0162944	0.0146652	0.248096	AT2G02050	AT2G02050	A_84_P807984	NM_126266	ref|Arabidopsis thaliana NADH-ubiquinone oxidoreductase B18 subunit, putative (AT2G02050) mRNA, complete cds [NM_126266]	ATACGAGCTTGTTATGGAGAGAATGCTTGCGATGAAGAAGATCCGTGAAGAAGAAGCTTT
1	2.92	14.83	1.55	14.05	0.2	15.6	0.1	0.00027956	0.0162964	0.0004674	0.070689	AT2G44060	AT2G44060	A_84_P859835	NM_129968	ref|Arabidopsis thaliana late embryogenesis abundant family protein / LEA family protein (AT2G44060) mRNA, complete cds [NM_129968]	CCTGATGTTGATATCGAGAAGATTAAGTTCCAGAAGTTCTCTTTGGAGGAAACCGTGGCG
1	2.32	11.77	1.21	11.16	0.2	12.38	0	0.00027965	0.0162964	0.00492685	0.163337	AT2G04540	AT2G04540	A_84_P21096	NM_126485	ref|Arabidopsis thaliana 3-oxoacyl-(acyl-carrier-protein) synthase II, putative (AT2G04540) mRNA, complete cds [NM_126485]	AACCACTTCGAAAAAGATGTTAGTTAGGACAGCAATGTCGAATTCGTTTGGCTTTGGAGG
1	2.24	12.41	1.16	11.83	0.1	13	0.1	0.00028101	0.0163157	0.0061594	0.178087	AT1G76260	AT1G76260	A_84_P750634	NM_106276	ref|Arabidopsis thaliana transducin family protein / WD-40 repeat family protein (AT1G76260) mRNA, complete cds [NM_106276]	TCAGCACAAGGCACAAAGATGTAAAACCAAACCTCGTGAAAATACTTTGGTACAAAGTCA
1	2.74	13.43	1.45	12.7	0.2	14.16	0.1	0.00028115	0.0163157	0.00093366	0.0877755	AT1G28395	AT1G28395	A_84_P752623	NM_102607	ref|Arabidopsis thaliana unknown protein (AT1G28395) mRNA, complete cds [NM_102607]	AAACAGAGTCCTCTAACAAATCGCATTTTCAGATCTCCGGTAGAACTAAGCTGTTGCGTG
1	2.26	13.07	1.17	12.48	0.1	13.65	0.1	0.00028329	0.0163157	0.0050192	0.163876	AtPNG1	AT5G49570	A_84_P16886	NM_124335	ref|Arabidopsis thaliana AtPNG1 (Arabidopsis thaliana peptide-N-glycanase 1); catalytic/ peptide-N4-(N-acetyl-beta-glucosaminyl)asparagine amidase (AtPNG1) mRNA, complete cds [NM_124335]	AAGCAAATCTTTTCAGGTTCCGGTTTTTAAGTGTACGAGACGTGAATTCGACCTCGAGAC
1	2.49	15.68	1.32	15.02	0.2	16.33	0	0.00028389	0.0163157	0.00249438	0.126595	AT4G36130	AT4G36130	A_84_P15780	NM_119780	ref|Arabidopsis thaliana 60S ribosomal protein L8 (RPL8C) (AT4G36130) mRNA, complete cds [NM_119780]	TTCGTTGCTGCTGAAGGTATGTATACCGGTCAGTTTCTTTACTGTGGGAAGAAAGCTACT
1	2.4	10.11	1.26	9.48	0.2	10.75	0.1	0.00028412	0.0163157	0.00360672	0.146274	EMB2217	AT1G79490	A_84_P589912	NM_106597	ref|Arabidopsis thaliana EMB2217 (embryo defective 2217) (EMB2217) mRNA, complete cds [NM_106597]	AGAGTTGGTGATGGAGTGGTTCAAGAAACCGATCGTGCAACAGTTTCTTCTGAACGAGAT
1	3.34	12.06	1.74	11.19	0.2	12.94	0.1	0.00028452	0.0163157	0.00011756	0.0388029	TC404724		A_84_P842450	TC404724	tc|- Arabidopsis thaliana (Mouse-ear cress), complete [TC404724]	TGTTTTATTGTTTGTGGACAGAACTCTTGGCGCTTCAGAGTAAGTTCGAGGAAGACAAGA
1	2.82	11.76	1.5	11.01	0.2	12.51	0.1	0.00028466	0.0163157	0.00063096	0.0788177	AT1G04790	AT1G04790	A_84_P13490	NM_100357	ref|Arabidopsis thaliana zinc finger (C3HC4-type RING finger) family protein (AT1G04790) mRNA, complete cds [NM_100357]	CACAAATTCCACAAGGATTGCATTGATCCATGGCTAGGACGGAGTAAATCATGTCCGGTT
1	3.01	16.66	1.59	15.86	0.2	17.45	0.1	0.00028468	0.0163157	0.00032711	0.0621513	AT5G19510	AT5G19510	A_84_P14138	NM_121956	ref|Arabidopsis thaliana elongation factor 1B alpha-subunit 2 (eEF1Balpha2) (AT5G19510) mRNA, complete cds [NM_121956]	GATCAAGAAACTCACAATTATGTTCACGATTGTTGATGACCTCGTGTCCCCGGACAACCT
1	6.93	7.64	2.79	6.25	0.1	9.04	0.4	0.00028592	0.0163457	3.5e-07	0.00094118	AT4G25190	AT4G25190	A_84_P765930	NM_118651	ref|Arabidopsis thaliana unknown protein (AT4G25190) mRNA, complete cds [NM_118651]	TTTGCAAACTGGATTGTTGTTGATGCCAGAACTCGCTATCTAATTCAAGACGCAGTCTTC
1	2.65	10.77	1.4	10.07	0.1	11.47	0.1	0.00028778	0.0164008	0.00126298	0.0976274	ATEXO70C1	AT5G13150	A_84_P12247	NM_121318	ref|Arabidopsis thaliana ATEXO70C1 (exocyst subunit EXO70 family protein C1); protein binding (ATEXO70C1) mRNA, complete cds [NM_121318]	TGAGGATATTGAATCTTTCATTGATGACTTGTTTGATGGCAACCCAACTTCTATGGCACG
1	2.7	13.83	1.43	13.12	0.2	14.55	0.1	0.00028834	0.0164008	0.00103291	0.0917642	IQD13	AT3G59690	A_84_P24151	NM_115831	ref|Arabidopsis thaliana IQD13 (IQ-domain 13); calmodulin binding (IQD13) mRNA, complete cds [NM_115831]	TTTGAGTATTGATTCTACTGTTTCGATGCCTGCAACAATTGGGAGGAGGGCTTTTAACAG
1	2.06	12.01	1.04	11.48	0.1	12.53	0.1	0.00028988	0.0164429	0.0101968	0.214465	AT4G33440	AT4G33440	A_84_P13877	NM_119498	ref|Arabidopsis thaliana glycoside hydrolase family 28 protein / polygalacturonase (pectinase) family protein (AT4G33440) mRNA, complete cds [NM_119498]	TGAGGAATGTTACGCTTCTTGGGTTACCGAAGACCGAGAAATGGAAATGCAAGGATGTTT
1	2.2	12.54	1.14	11.97	0.2	13.11	0	0.00029023	0.0164429	0.00795294	0.195134	AT1G56290	AT1G56290	A_84_P100716	NM_104508	ref|Arabidopsis thaliana CwfJ-like family protein (AT1G56290) mRNA, complete cds [NM_104508]	TTCAACACAAGCATTTTTCGGATGACATTGCTCTAGTAAAGAATGTTTGTTTGACCATTG
1	3.23	16.39	1.69	15.54	0.2	17.24	0.1	0.00029173	0.0164429	0.00016559	0.0462222	ARP1	AT1G43170	A_84_P856627	NM_103469	ref|Arabidopsis thaliana ARP1 (ARABIDOPSIS RIBOSOMAL PROTEIN 1); structural constituent of ribosome (ARP1) mRNA, complete cds [NM_103469]	TGCCTACAGTTTCTTTGAGAAGCAGATCCCAATTGAAGCTGTCTTCCAGAAGGATGAAAT
1	2	11.42	1	10.92	0.1	11.92	0.1	0.00029204	0.0164429	0.0167349	0.261761	AT2G25570	AT2G25570	A_84_P820785	NM_128115	ref|Arabidopsis thaliana binding (AT2G25570) mRNA, complete cds [NM_128115]	TACTTAGAGGTGTGCAAGTCCCAGAATCTCTAACAAAATTGAACGTCGTGGGAGTTTCAC
1	2.29	10.72	1.2	10.12	0.1	11.32	0.1	0.00029291	0.0164429	0.00504299	0.164297	ILR1	AT3G02875	A_84_P21167	NM_111156	ref|Arabidopsis thaliana ILR1 (IAA-LEUCINE RESISTANT 1); IAA-Leu conjugate hydrolase/ IAA-Phe conjugate hydrolase/ metallopeptidase (ILR1) mRNA, complete cds [NM_111156]	TCTTCACGCAGCTATGGCCGTTTCTTATTTGGACGAACATGGTCATAGCCATGAAGAAGA
2	2.21	12.37	1.15	11.8	0.1	12.95	0.1	0.00029341	0.0164429	0.00657497	0.180303	UBP8	AT5G22030	A_84_P133165	NM_122126	ref|Arabidopsis thaliana UBP8 (UBIQUITIN-SPECIFIC PROTEASE 8); ubiquitin thiolesterase/ ubiquitin-specific protease (UBP8) mRNA, complete cds [NM_122126]	CATGTCCACCAAATCAGCCAAGAAAAGATCAAGACCTCGGCTGCTTACGTTCTGTTCTAT
1	2.49	14.16	1.32	13.5	0.2	14.82	0	0.00029351	0.0164429	0.0024483	0.125524	ATGSTT1	AT5G41210	A_84_P15909	NM_123486	ref|Arabidopsis thaliana ATGSTT1 (GLUTATHIONE S-TRANSFERASE THETA 1); glutathione transferase (ATGSTT1) mRNA, complete cds [NM_123486]	TCACTTTGATGAGACCCATGAGATCCTTTTCAAAGTCAAAGAAGGATTCCAGAAGCGGCG
2	2.2	11.94	1.14	11.37	0.1	12.51	0.1	0.0002936	0.0164429	0.00756877	0.1911	AT5G42090	AT5G42090	A_84_P814736	NM_123574	ref|Arabidopsis thaliana unknown protein (AT5G42090) mRNA, complete cds [NM_123574]	GCTCTACAATCAGATCTCGTTAAAGCATGTGTTCACCTTCAACAATCTCCAAGGGAGGAG
1	2.12	11.82	1.08	11.27	0.1	12.36	0.1	0.00029426	0.0164429	0.0107056	0.217968	AT4G24490	AT4G24490	A_84_P816365	NM_001084974	ref|Arabidopsis thaliana protein prenyltransferase (AT4G24490) mRNA, complete cds [NM_001084974]	ATTGGAGGCAATGCAACTTCTCTCTTGTCTAAATCTGAGTCACAACAGAATCCGGAGTTT
1	2.36	12.69	1.24	12.07	0.1	13.31	0.1	0.00029468	0.0164429	0.00360672	0.146406	JAZ6	AT1G72450	A_84_P255510	NM_105904	ref|Arabidopsis thaliana JAZ6 (JASMONATE-ZIM-DOMAIN PROTEIN 6) (JAZ6) mRNA, complete cds [NM_105904]	ACGATCGAGTTCACGTTTCTAGTTTTCACTTATTTAGGATTTGAACCCAAATACCCTTTT
1	2.35	12.62	1.23	12	0.1	13.23	0.1	0.00029491	0.0164429	0.00428085	0.154864	AT5G61000	AT5G61000	A_84_P23550	NM_125493	ref|Arabidopsis thaliana replication protein, putative (AT5G61000) mRNA, complete cds [NM_125493]	CTGTAAAAGGAGTAGCTCCTCTTGATTTTGCTGCTGAAACAAGATTGTTGCTTCAAGACA
1	2.05	9.82	1.03	9.31	0.1	10.34	0.1	0.00029765	0.0164429	0.0131704	0.237371	AT2G46210	AT2G46210	A_84_P14399	NM_130183	ref|Arabidopsis thaliana delta-8 sphingolipid desaturase, putative (AT2G46210) mRNA, complete cds [NM_130183]	TTTGAAGAACGCGGCGATTCAAGCTAGAGATGCGACTAATCCTGTGTTGAAGAACTTGCT
1	2.36	10.85	1.24	10.23	0.1	11.46	0.1	0.00029884	0.0164429	0.00370969	0.147539	AT1G17330	AT1G17330	A_84_P17949	NM_101594	ref|Arabidopsis thaliana metal-dependent phosphohydrolase HD domain-containing protein-related (AT1G17330) mRNA, complete cds [NM_101594]	TGATATAGGTGATTACAAGTACATAAGAGACCCTTCGGAAGAGAAACTTGTTGAGAATTT
1	2.38	11.18	1.25	10.56	0.2	11.81	0	0.00029892	0.0164429	0.00384971	0.149814	AT4G24530	AT4G24530	A_84_P14782	NM_118586	ref|Arabidopsis thaliana unknown protein (AT4G24530) mRNA, complete cds [NM_118586]	CAAACAGAAACAGTCTATTTACACTTATCCAGCTCCTGATTGCATGTGTAAAGTAGCTTA
2	2.13	9.69	1.09	9.15	0.1	10.23	0	0.00030043	0.0164429	0.0106869	0.217783	AT1G53790	AT1G53790	A_84_P80959	NM_001124013	ref|Arabidopsis thaliana F-box family protein (AT1G53790) mRNA, complete cds [NM_001124013]	TCTCACAAGAGTTCAAATACAAGATGTTGAAATGTTCAAACGTACGAGAGTTTACACCTC
1	2.02	11	1.01	10.5	0.1	11.51	0.1	0.00030095	0.0164429	0.0142412	0.245142	AT3G15770	AT3G15770	A_84_P827748	NM_001035628	ref|Arabidopsis thaliana unknown protein (AT3G15770) mRNA, complete cds [NM_001035628]	GTGGTTCCAGCTCTAATGAACCTGCTGAATTTGTTAACCATGGTCTTGTGCTATGGAATC
1	2.09	7.82	1.07	7.28	0.1	8.35	0.1	0.00030158	0.0164429	0.0104121	0.215683	AT1G10717	AT1G10717	A_84_P724397	NM_001084040	ref|Arabidopsis thaliana unknown protein (AT1G10717) mRNA, complete cds [NM_001084040]	ATCATCACATACAACTTTAATCTGTATAATCATGCTCTCCCTCTTTGCTCTGCATGAATG
1	2.15	9.06	1.1	8.51	0.1	9.61	0	0.00030179	0.0164429	0.0073732	0.188797	AT5G23800	AT5G23800	A_84_P582409	NM_122285	ref|Arabidopsis thaliana agenet domain-containing protein (AT5G23800) mRNA, complete cds [NM_122285]	TTGTTCTGGTTCTAGTGTTGAGGAAACCAACATTCTCTTTGAGAAGAAGTTACCAGTTTG
2	3.24	16.71	1.69	15.86	0.2	17.56	0.1	0.00030191	0.0164429	0.00015453	0.0445096	APX1	AT1G07890	A_84_P792961	NM_001123772	ref|Arabidopsis thaliana APX1 (ascorbate peroxidase 1); L-ascorbate peroxidase (APX1) mRNA, complete cds [NM_001123772]	GATGCTACCAAGGGTTGTGACCATTTGAGAGATGTTTTCGCTAATCAGATGGGCTTATCT
1	3.55	14.55	1.83	13.64	0.3	15.46	0	0.0003025	0.0164429	6.493e-05	0.02936	ATGSTU13	AT1G27130	A_84_P17674	NM_102475	ref|Arabidopsis thaliana ATGSTU13 (ARABIDOPSIS THALIANA GLUTATHIONE S-TRANSFERASE TAU 13); glutathione transferase (ATGSTU13) mRNA, complete cds [NM_102475]	AAGTACGAGTACTTAGACGAACCTGATGTTCTTAAAGAAAAGAGTGAACTCCTTCTCAAA
1	2.08	14.32	1.06	13.79	0.1	14.85	0	0.00030257	0.0164429	0.0127272	0.235292	emb2734	AT5G19820	A_84_P12250	NM_121987	ref|Arabidopsis thaliana emb2734 (embryo defective 2734); binding / lyase (emb2734) mRNA, complete cds [NM_121987]	CCGAGGTACTTACAGGGAAAGATGTGGTGACACAAGAGACAGCAGGTCGTATGATAAATA
3	3.36	16.79	1.75	15.92	0.3	17.67	0.1	0.00030328	0.0164429	0.00012808	0.0402222	AT1G77940	AT1G77940	A_84_P805911	NM_106443	ref|Arabidopsis thaliana 60S ribosomal protein L30 (RPL30B) (AT1G77940) mRNA, complete cds [NM_106443]	TCAGAGATTGAGTACTACGCAATGCTCGCTAAAGTTGGTGTCCACCATTACAATGGAAAT
1	2.22	14.88	1.15	14.31	0.2	15.46	0	0.00030366	0.0164429	0.00668616	0.181047	ATS9	AT1G29150	A_84_P21389	NM_102656	ref|Arabidopsis thaliana ATS9 (ARABIDOPSIS NON-ATPASE SUBUNIT 9) (ATS9) mRNA, complete cds [NM_102656]	CCGCTCGACCATGTGGAAAAGAAGCTATCTCAGATGATACTCGACAAGAAATTTGCAGGT
1	2.04	12.01	1.03	11.5	0.1	12.53	0	0.0003056	0.0164429	0.0146093	0.247892	WAVE5	AT4G18600	A_84_P12868	NM_117976	ref|Arabidopsis thaliana WAVE5; protein binding (WAVE5) mRNA, complete cds [NM_117976]	AAACCAACCAAAAAGCAGTCCCTGTAATGAAGCAAACGTAGACGCAAACACGGTGTCGAA
2	2.01	15.7	1	15.2	0.1	16.2	0	0.0003058	0.0164429	0.0149955	0.250128	AT4G00810	AT4G00810	A_84_P807235	NM_116307	ref|Arabidopsis thaliana 60S acidic ribosomal protein P1 (RPP1B) (AT4G00810) mRNA, complete cds [NM_116307]	CAGAAGAGAGTGATGGAGATCTTGGTTTCGGCTTGTCCGATTAGTTGTCTCCTTTCATTT
1	2.47	10.55	1.3	9.9	0.2	11.2	0.1	0.00030647	0.0164592	0.00264582	0.130902	AT4G17970	AT4G17970	A_84_P115912	NM_117907	ref|Arabidopsis thaliana unknown protein (AT4G17970) mRNA, complete cds [NM_117907]	CAAGTTTTAAGGAGTATGATAACAAGCGAGATCAGACGGCTGACGATGTCCGATGCGAAA
1	2.21	7.78	1.14	7.21	0.1	8.35	0.1	0.00030708	0.0164723	0.00679133	0.182041	SNAP29	AT5G07880	A_84_P16782	NM_120870	ref|Arabidopsis thaliana SNAP29; SNAP receptor (SNAP29) mRNA, complete cds [NM_120870]	TCATCTTCAAGATAATGCTGATGAGCTCAACTACAGAGTTAAGCAATCGAACCAACGGGC
1	2.76	13.69	1.46	12.96	0.2	14.42	0.1	0.00031065	0.01654	0.00081575	0.0857861	AT2G22660	AT2G22660	A_84_P192854	NM_127831	ref|Arabidopsis thaliana unknown protein (AT2G22660) mRNA, complete cds [NM_127831]	AATTGCCAAAGACTGTGAGGATCTGATCCGAATGACAATTTGGCATGAGCTAGAAAGTAC
1	2.62	7.34	1.39	6.64	0.2	8.03	0	0.00031159	0.01654	0.00150677	0.106796	AT3G61920	AT3G61920	A_84_P173441	NM_116057	ref|Arabidopsis thaliana unknown protein (AT3G61920) mRNA, complete cds [NM_116057]	ATTCAGACCAGCTAAGCGTTACGAGTAGCTTTAAAGGGAAATTGTGGTAAAATTTCGAAT
1	2.4	13.42	1.26	12.79	0.1	14.05	0.1	0.00031236	0.01654	0.00319611	0.139641	AT4G25260	AT4G25260	A_84_P21407	NM_118658	ref|Arabidopsis thaliana invertase/pectin methylesterase inhibitor family protein (AT4G25260) mRNA, complete cds [NM_118658]	AACACACATTGTGAGTGTTGCGGAAGAGACGAGCAATGCCTTGGCTTTGATCAATGACTT
1	2.2	12.32	1.14	11.75	0.2	12.89	0	0.00031381	0.0165731	0.00784617	0.193776	HIK	AT1G18370	A_84_P22471	NM_101695	ref|Arabidopsis thaliana HIK (HINKEL); ATP binding / microtubule motor (HIK) mRNA, complete cds [NM_101695]	TTTCGCAGTGCCTTCAGATAAAAGACAGTGGAACATTGGTTGGGACAACATCTCTAATCT
1	2.48	11.56	1.31	10.9	0.2	12.21	0.1	0.00031418	0.0165731	0.00261415	0.129761	AT2G37690	AT2G37690	A_84_P17312	NM_129325	ref|Arabidopsis thaliana phosphoribosylaminoimidazole carboxylase, putative / AIR carboxylase, putative (AT2G37690) mRNA, complete cds [NM_129325]	CAAAGGTTACAATGCATATTAAGTGAGCAAAGCCACCAAGTACACGAGACACCTCGTGTT
1	2.9	14.8	1.54	14.03	0.2	15.57	0.1	0.00031435	0.0165731	0.00048403	0.0710649	MOD1	AT2G05990	A_84_P21093	NM_179609	ref|Arabidopsis thaliana MOD1 (MOSAIC DEATH 1); enoyl-[acyl-carrier-protein] reductase (NADH)/ enoyl-[acyl-carrier-protein] reductase/ oxidoreductase (MOD1) mRNA, complete cds [NM_179609]	TCCATTGGCCTCTGCCATAACCGGTGCAACCATATATGTGGACAATGGTTTGAATGCAAT
1	2.56	13.15	1.36	12.48	0.2	13.83	0.1	0.00031504	0.0165731	0.00184741	0.112285	AT2G42230	AT2G42230	A_84_P264550	NM_129785	ref|Arabidopsis thaliana tubulin-specific chaperone C-related (AT2G42230) mRNA, complete cds [NM_129785]	TTACTGCCTACAAGGCGATTAAGACCAATGGCGATTGAAAATGTCAGAGTCACTGTAGAG
1	2.39	13.01	1.26	12.38	0.1	13.64	0.2	0.00031531	0.0165731	0.003236	0.140299	ATHB13	AT1G69780	A_84_P20911	NM_105646	ref|Arabidopsis thaliana ATHB13; DNA binding / sequence-specific DNA binding / transcription factor (ATHB13) mRNA, complete cds [NM_105646]	CACCGCAACGACAACTACTACAACAATGCAGTTCTTTCAAAACTCATCTTCAGGACAGAG
1	2.21	15.64	1.15	15.07	0.2	16.22	0	0.0003154	0.0165731	0.00706378	0.184425	ATGDI1	AT2G44100	A_84_P23927	NM_129973	ref|Arabidopsis thaliana ATGDI1 (ARABIDOPSIS THALIANA GUANOSINE NUCLEOTIDE DIPHOSPHATE DISSOCIATION INHIBITOR 1); RAB GDP-dissociation inhibitor (ATGDI1) mRNA, complete cds [NM_129973]	TGTATAAATTGATCACCGGAAAGGAACTGGATCTAAGTGTGGATCTTAACGCAGCTAGTG
1	2.65	16.22	1.41	15.52	0.2	16.93	0.1	0.00031556	0.0165731	0.00122052	0.0973404	PLDALPHA1	AT3G15730	A_84_P15506	NM_112443	ref|Arabidopsis thaliana PLDALPHA1 (PHOSPHOLIPASE D ALPHA 1); phospholipase D (PLDALPHA1) mRNA, complete cds [NM_112443]	AACCGCATTTCTGACAAGTATTGGGACTTTTACTCAAGTGAGTCACTCGAACATGACCTT
1	2.18	12.65	1.13	12.09	0.1	13.21	0	0.00031747	0.0166482	0.00840929	0.198989	AT4G02405	AT4G02405	A_84_P573314	NM_202773	ref|Arabidopsis thaliana unknown protein (AT4G02405) mRNA, complete cds [NM_202773]	TGACACGGTTCTCTTTATCGCACAACAGCTCAAGTTTTCAGATGATCAGATGGAGACATG
1	2.21	12.3	1.14	11.73	0.2	12.87	0	0.00031949	0.0166482	0.00763184	0.191942	AT1G34260	AT1G34260	A_84_P846943	NM_103148	ref|Arabidopsis thaliana phosphatidylinositol-4-phosphate 5-kinase family protein (AT1G34260) mRNA, complete cds [NM_103148]	TGCGACCAAGGAGACTCGTAAGGGCAAAAAGCATATGATTATAGCTTGAAAGTAGAAGTT
1	2.15	8.35	1.11	7.8	0.1	8.9	0.1	0.00031989	0.0166482	0.00937426	0.207898	ATHRS1	AT3G46100	A_84_P858634	NM_114479	ref|Arabidopsis thaliana ATHRS1 (HISTIDYL-TRNA SYNTHETASE 1); histidine-tRNA ligase (ATHRS1) mRNA, complete cds [NM_114479]	TGGGTGACTGAAGAAGACTTTCACAAGAAGATCGATGTCAATCCTCCTAAAGGAACTCGT
1	2.32	10.78	1.21	10.18	0.1	11.39	0.1	0.00032192	0.0166942	0.00467253	0.160313	AT1G73130	AT1G73130	A_84_P533936	NM_105971	ref|Arabidopsis thaliana unknown protein (AT1G73130) mRNA, complete cds [NM_105971]	ACAAGTGGAAGCCACAGACTCCAAAAGCTCACTTTTACTTGAATCAGAAGATTCCCAGTG
1	2.05	14.17	1.03	13.65	0	14.69	0.1	0.00032273	0.016717	0.0118364	0.22728	CEJ1	AT3G50260	A_84_P23164	NM_114886	ref|Arabidopsis thaliana CEJ1 (COOPERATIVELY REGULATED BY ETHYLENE AND JASMONATE 1); DNA binding / transcription factor (CEJ1) mRNA, complete cds [NM_114886]	AGAGCTTGTTGACTTGAACAAGTTACCTGACCCGGAAAATCTCGATGATGATTTGGTGGG
1	2.28	11.06	1.19	10.47	0.1	11.66	0.1	0.00032476	0.0167835	0.00566519	0.171933	AT3G50370	AT3G50370	A_84_P826687	NM_114897	ref|Arabidopsis thaliana unknown protein (AT3G50370) mRNA, complete cds [NM_114897]	GGTTGGACGAGATGGTGATGTAAACAATCCTAATGTGGCTTCCATGCAATGTAACATTGT
1	2.01	13.74	1.01	13.24	0.1	14.25	0.1	0.00032675	0.0168069	0.0156298	0.254329	AT5G66950	AT5G66950	A_84_P178714	NM_126094	ref|Arabidopsis thaliana catalytic/ pyridoxal phosphate binding (AT5G66950) mRNA, complete cds [NM_126094]	CAAGTTCTTGAGTCCAGGTTTTGCTAAACAGGGGACACTCCCAACAGTTATTGAAGAGGA
1	2.59	11.91	1.37	11.23	0.2	12.6	0.1	0.00032751	0.0168069	0.00163556	0.108765	AT5G62710	AT5G62710	A_84_P21666	NM_125666	ref|Arabidopsis thaliana leucine-rich repeat family protein / protein kinase family protein (AT5G62710) mRNA, complete cds [NM_125666]	GTGGCTCAGTTGCTTGAGCAAGAAGTCATGTCACCTTCTTCTGGTATCGATTACTACGAT
1	2.62	11.68	1.39	10.98	0.2	12.37	0	0.00032802	0.0168069	0.00143538	0.103687	AT4G35910	AT4G35910	A_84_P170193	NM_119758	ref|Arabidopsis thaliana unknown protein (AT4G35910) mRNA, complete cds [NM_119758]	ACTCATTCGTTACAATGATTGTCTCAATGTGAAGCAAAATCACTGAGCAATTGAATGAAG
1	2.03	14.37	1.02	13.86	0.1	14.88	0.1	0.00032929	0.0168173	0.0142824	0.245478	AT1G32130	AT1G32130	A_84_P300210	NM_102946	ref|Arabidopsis thaliana unknown protein (AT1G32130) mRNA, complete cds [NM_102946]	CTTTGCTTTGAGCCTCTAATGTAATGGGAAGTGAAAACACTTTGTTCGTCACTTCTTTCT
1	3	9.71	1.59	8.91	0.2	10.5	0.1	0.00033025	0.0168173	0.00033746	0.0627984	AT4G31400	AT4G31400	A_84_P602807	NM_119289	ref|Arabidopsis thaliana DNA-directed DNA polymerase/ damaged DNA binding (AT4G31400) mRNA, complete cds [NM_119289]	ACCTCCATTCAGTTTGGAAACATTGTTCTACAAAGAGAGGTATCGAAAAGATGTCGAACA
1	2.68	8.96	1.42	8.25	0.2	9.67	0	0.00033133	0.0168313	0.00112994	0.094974	AT3G23930	AT3G23930	A_84_P113382	NM_113298	ref|Arabidopsis thaliana unknown protein (AT3G23930) mRNA, complete cds [NM_113298]	GGATCATTCGCATCAATGAATCTGTTGATATTGAAGACCAAATGTGTCGAATGTACATAA
1	2	11.39	1	10.89	0.1	11.89	0	0.00033468	0.0169242	0.0158649	0.255125	AT5G05800	AT5G05800	A_84_P304400	NM_001085067	ref|Arabidopsis thaliana unknown protein (AT5G05800) mRNA, complete cds [NM_001085067]	AGAGAGATCTTCTTAGAGCTGAAGAAGCCCAGTTTGAGAATCGCATGGTTGCAGAGACTT
1	2.09	13.68	1.06	13.15	0.1	14.21	0.1	0.00033594	0.0169242	0.0117073	0.226048	MOS4	AT3G18165	A_84_P817693	NM_112699	ref|Arabidopsis thaliana MOS4 (Modifier of snc1,4) (MOS4) mRNA, complete cds [NM_112699]	TGTTAAGAATATGGAGATTCAGTCTGCTTGTGCCATGCTTGAGACACAGATCGATTCGTT
1	2.3	8.97	1.2	8.37	0.1	9.57	0.2	0.00033676	0.0169242	0.00440982	0.156279	AT3G51340	AT3G51340	A_84_P583961	NM_114993	ref|Arabidopsis thaliana aspartic-type endopeptidase (AT3G51340) mRNA, complete cds [NM_114993]	AGAGATGATTTTCGTTGGAGGATCCAAAATGACTCTCAGGAATCCGTTTCTTACAGCAAC
1	2.28	7.89	1.19	7.3	0.1	8.49	0.1	0.00033714	0.0169242	0.00518947	0.164679	AT1G70340	AT1G70340	A_84_P750331	NM_105702	ref|Arabidopsis thaliana unknown protein (AT1G70340) mRNA, complete cds [NM_105702]	CGCTGCAATAAGCAGAATAGGGTACCAATCTGTAAGAAGCTCTGAATGAACATCCTCAGT
1	2.06	12.89	1.04	12.37	0.1	13.42	0.1	0.00033723	0.0169242	0.013191	0.237553	AT1G02890	AT1G02890	A_84_P195734	NM_100170	ref|Arabidopsis thaliana AAA-type ATPase family protein (AT1G02890) mRNA, complete cds [NM_100170]	TGATTTCAAAACCGCACATGATCAGGTATGTGCGAGTGTGGCGTCTGATTCATCGAACAT
1	4.1	9.67	2.04	8.65	0.3	10.69	0.1	0.00033772	0.0169242	3.335e-05	0.0228485	GBF2	AT4G01120	A_84_P703544	BP584460	gb|BP584460 RAFL14 Arabidopsis thaliana cDNA clone RAFL14-46-G12 3', mRNA sequence [BP584460]	TATCACATAAGAAAAGTGTGTTTACGAAACGAAAGACCATCAAATATGTCTCCCCTTATC
2	2.46	16.71	1.3	16.07	0.2	17.36	0	0.00033773	0.0169242	0.00260433	0.129843	AT5G02870	AT5G02870	A_84_P12038	NM_001125687	ref|Arabidopsis thaliana 60S ribosomal protein L4/L1 (RPL4D) (AT5G02870) mRNA, complete cds [NM_001125687]	AAAGAGAATGTCTCTGTTGGCTGAAGCTTCAAGGGTTAAGGCTAAGAAGGAGAAGCTCGA
1	2.71	12.96	1.44	12.24	0.1	13.68	0.2	0.00033818	0.0169242	0.00086457	0.0872679	XLG2	AT4G34390	A_84_P22393	NM_119604	ref|Arabidopsis thaliana XLG2 (extra-large GTP-binding protein 2); guanyl nucleotide binding / signal transducer (XLG2) mRNA, complete cds [NM_119604]	TTCTCAAGTGGCATGTTGAAGAAACTTCCATGTTCCAAGAGATGTCTACTACTAGCATAG
1	2.66	18.04	1.41	17.34	0.2	18.75	0.1	0.00033944	0.0169242	0.00120973	0.0968212	TIP2;2	AT4G17340	A_84_P860230	NM_117838	ref|Arabidopsis thaliana TIP2;2 (TONOPLAST INTRINSIC PROTEIN 2;2); water channel (TIP2;2) mRNA, complete cds [NM_117838]	CCACCACAGAAAGCTACCCTTGATCAATCCTATAGCGTTTTAATTTGCTTGGCTTGCTTT
1	2.03	11.93	1.02	11.42	0.1	12.44	0	0.00034133	0.0169629	0.0152324	0.251757	ATJ1	AT1G28210	A_84_P12254	NM_179388	ref|Arabidopsis thaliana ATJ1; heat shock protein binding / unfolded protein binding (ATJ1) mRNA, complete cds [NM_179388]	CTGGCGCTATTGTTGAGCAGGTTAATGGGATGAAGCCACCACGAGAGATGAAAGATAAAA
1	2.21	14.94	1.14	14.37	0.1	15.51	0.1	0.00034136	0.0169629	0.00605759	0.177182	AT3G52040	AT3G52040	A_84_P308973	NM_115063	ref|Arabidopsis thaliana unknown protein (AT3G52040) mRNA, complete cds [NM_115063]	GTTTCCAGTGTTTCAACTTTTGTAGCTCTTACACAATCCAATCGGTTTTGTCTTTAAATC
1	2.47	10.82	1.31	10.17	0.2	11.47	0.1	0.00034428	0.0170491	0.00246263	0.125831	AT2G29910	AT2G29910	A_84_P596235	NM_179807	ref|Arabidopsis thaliana F-box family protein (AT2G29910) mRNA, complete cds [NM_179807]	GTCTTGAAACTGTCAATGTTGGTGTTGAAATGAATCACCGAGAAGACAACGATGTTGACA
1	2.17	11.42	1.12	10.86	0.2	11.98	0	0.00034498	0.0170491	0.00875444	0.202701	AT4G15240	AT4G15240	A_84_P593847	NM_117612	ref|Arabidopsis thaliana fringe-related protein (AT4G15240) mRNA, complete cds [NM_117612]	TTGTAAATTGTGTAAGGAGATGAAGAAAACTCAGATCCTTCTTCTGTATATATGGTCGTC
1	2.41	10.97	1.27	10.33	0.1	11.6	0.2	0.0003489	0.0171283	0.00312101	0.138229	AT4G35810	AT4G35810	A_84_P576971	NM_119747	ref|Arabidopsis thaliana oxidoreductase, 2OG-Fe(II) oxygenase family protein (AT4G35810) mRNA, complete cds [NM_119747]	TGAGCCTCACCATGACTATTTCTTTGATGAGTTCAATGTCAGGAAAGGAGGGCAACGAAT
1	2.66	14.03	1.41	13.33	0.2	14.73	0	0.00034941	0.0171283	0.00125918	0.0976672	TOC34	AT5G05000	A_84_P18662	NM_203003	ref|Arabidopsis thaliana TOC34 (TRANSLOCON AT THE OUTER ENVELOPE MEMBRANE OF CHLOROPLASTS 34); GTP binding (TOC34) mRNA, complete cds [NM_203003]	TGCATTCCAATACTTGCTGGTGATGAAGCCATTGGTTCGAGCAATCAAGTCCGATGTTTC
1	2.25	12.06	1.17	11.48	0.2	12.65	0	0.00035002	0.0171283	0.00657594	0.180221	ILP1	AT1G17210	A_84_P597518	NM_120941	ref|Arabidopsis thaliana ILP1 (increased level of polyploidy1-1D); translation repressor (ILP1) mRNA, complete cds [NM_120941]	CTCCATGAACATGACCACGCCAGGGAAATTGTCAGAACATTCAATCTTAAGGAGGCAGTT
1	2.86	11.28	1.52	10.52	0.2	12.04	0	0.00035049	0.0171283	0.00058169	0.076688	TAA1	AT1G70560	A_84_P19052	NM_105724	ref|Arabidopsis thaliana TAA1 (TRYPTOPHAN AMINOTRANSFERASE OF ARABIDOPSIS 1); L-alanine:2-oxoglutarate aminotransferase/ L-glutamine:2-oxoglutarate ami_ (TAA1) mRNA, complete cds [NM_105724]	AGTCAGCATGCTTAGTCGTGAAGACGTTTTCAATGTCTTTCTCGAGAGACTCGCCAACAT
1	2.21	12.46	1.15	11.89	0.2	13.03	0	0.00035082	0.0171283	0.00660301	0.180089	SCO2	AT3G19220	A_84_P251105	NM_112809	ref|Arabidopsis thaliana SCO2 (SNOWY COTYLEDON 2); protein disulfide isomerase (SCO2) mRNA, complete cds [NM_112809]	TAGGCTGTTTCAGTCTGACTTATGTACATCAAGAGAAAAGATAGCTGTAACACGATCCAT
1	2.36	10.83	1.24	10.21	0.2	11.45	0.1	0.00035317	0.0171401	0.00405033	0.151244	AT2G24390	AT2G24390	A_84_P21127	NM_128000	ref|Arabidopsis thaliana unknown protein (AT2G24390) mRNA, complete cds [NM_128000]	GAGGAATGGAAGCAACTTCACATGGAAGGTTTCTTGAAGATGACTAAAGAATTTGCTGAA
1	3.16	12.35	1.66	11.52	0.1	13.18	0.2	0.00035326	0.0171401	0.00020708	0.049545	AT5G63970	AT5G63970	A_84_P102516	NM_125793	ref|Arabidopsis thaliana copine-related (AT5G63970) mRNA, complete cds [NM_125793]	TATACTTCTGTAGAACATTGTACAGTCCAAGCAGAAGAATTGTAAAGCATAAATCTCGAG
1	2.08	14.86	1.05	14.33	0.1	15.39	0	0.00035398	0.0171564	0.0127414	0.235459	UBC35	AT1G78870	A_84_P789482	NM_106535	ref|Arabidopsis thaliana UBC35 (UBIQUITIN-CONJUGATING ENZYME 35); protein binding / ubiquitin-protein ligase (UBC35) mRNA, complete cds [NM_106535]	TCTTTATGCAAGCGGCGCATGATAAATTGGAGGGTGAAGACTGAAAAGATGTCTTTCATC
1	2.57	14.44	1.36	13.76	0.2	15.12	0	0.00035469	0.0171679	0.0016498	0.10939	GP_ALPHA_1	AT2G26300	A_84_P15396	NM_128187	ref|Arabidopsis thaliana GP ALPHA 1 (G PROTEIN ALPHA SUBUNIT 1); GTP binding / GTPase/ channel regulator/ signal transducer (GP ALPHA 1) mRNA, complete cds [NM_128187]	GAAAACGTTCAAGCTCGTAGATGAGACACTAAGAAGGAGAAATTTACTGGAGGCTGGCCT
2	2.13	9.32	1.09	8.78	0.2	9.87	0	0.00035527	0.0171679	0.0103522	0.215628	KNAT4	AT5G11060	A_84_P17925	NM_121144	ref|Arabidopsis thaliana KNAT4 (KNOTTED1-LIKE HOMEOBOX GENE 4); transcription activator/ transcription factor (KNAT4) mRNA, complete cds [NM_121144]	AGGTGAAAACAGCGGAAGAGACCGTTGAGATCAAGCTTGCATGTAGAGATCCAAAAGCTT
1	2.21	11.91	1.14	11.34	0.2	12.48	0.1	0.00035589	0.0171752	0.00785944	0.193892	PMI2	AT1G66840	A_84_P312833	NM_105319	ref|Arabidopsis thaliana PMI2 (plastid movement impaired 2) (PMI2) mRNA, complete cds [NM_105319]	ATAATGATGCTTCGGCCATAGCTGAGAAGATTTTAGGTATCTATATGGAGAGGTCTGGCG
1	2.93	12.72	1.55	11.95	0.2	13.5	0	0.00035736	0.0172213	0.00047068	0.070711	AT2G46930	AT2G46930	A_84_P22078	NM_130261	ref|Arabidopsis thaliana pectinacetylesterase, putative (AT2G46930) mRNA, complete cds [NM_130261]	TCTGTTGGTGATTGGTACTTTGACAGAACAACAGTGAAAGCCATTGACTGTCCTTACCCC
1	3.03	12.82	1.6	12.02	0.2	13.62	0.1	0.0003576	0.0172213	0.00029713	0.0591894	AtCASP	AT3G18480	A_84_P21201	NM_112733	ref|Arabidopsis thaliana AtCASP (Arabidopsis thaliana CCAAT-displacement protein alternatively spliced product) (AtCASP) mRNA, complete cds [NM_112733]	TTACAGTTATCTCAGCCATGGAGCAGAGGAGACTCTAATGACAGAAGCAACCACAAACCT
1	2.1	14.46	1.07	13.92	0	14.99	0.1	0.00035931	0.0172695	0.0100357	0.21376	AT4G36610	AT4G36610	A_84_P235233	NM_119824	ref|Arabidopsis thaliana hydrolase, alpha/beta fold family protein (AT4G36610) mRNA, complete cds [NM_119824]	GGAAAGACCTTGTGTTTACAATAGGCGTCTCAAAAAGTTTCTTGCATCTATTCACTCGGA
1	2.33	12.92	1.22	12.31	0.2	13.53	0	0.00036041	0.0172695	0.00465617	0.160116	TTL3	AT2G42580	A_84_P262040	NM_129819	ref|Arabidopsis thaliana TTL3 (TETRATRICOPETIDE-REPEAT THIOREDOXIN-LIKE 3); binding / protein binding (TTL3) mRNA, complete cds [NM_129819]	CCCTATGATTCGATCCGAATAGCCTATTTAAAAGACTCAGAAAGCATTCTATGTGAAAGA
1	2.35	11.87	1.23	11.25	0.2	12.48	0	0.00036067	0.0172695	0.00433905	0.1556	AT5G45030	AT5G45030	A_84_P222799	NM_001036936	ref|Arabidopsis thaliana catalytic (AT5G45030) mRNA, complete cds [NM_001036936]	AGGAAAGATATTCAGAATAGCATATTTGTAATGGCTAATGCCAAGGGATAGTCAAACGTT
1	2.16	9.91	1.11	9.35	0.1	10.47	0.1	0.00036401	0.0173137	0.00901583	0.204769	HDG1	AT3G61150	A_84_P18481	NM_115979	ref|Arabidopsis thaliana HDG1 (HOMEODOMAIN GLABROUS 1); DNA binding / transcription factor (HDG1) mRNA, complete cds [NM_115979]	AATTTGATATCGTGCACCGTTCAGAAGATTAAAGCTGCTCTTCATTGTGATAGCACCTGA
1	2.32	14.93	1.21	14.32	0.2	15.54	0	0.00036537	0.0173137	0.00500142	0.163887	PYR6	AT5G26667	A_84_P768381	NM_180536	ref|Arabidopsis thaliana PYR6; cytidylate kinase/ uridylate kinase (PYR6) mRNA, complete cds [NM_180536]	GATTGAACCAAAGTTTGTCTTATTCTTCGATTGTCCTGAGGAAGAGATGGAGAAGCGCCT
1	2.26	10.34	1.17	9.75	0.1	10.93	0.1	0.00036561	0.0173137	0.00591544	0.175177	AT2G27035	AT2G27035	A_84_P572154	NM_201810	ref|Arabidopsis thaliana plastocyanin-like domain-containing protein (AT2G27035) mRNA, complete cds [NM_201810]	TGTGACGTCCTAAACTTCAGAAATATCCACTACAACAAGTCGTGAACTCTTAACTTTGAC
1	2.79	14	1.48	13.26	0.2	14.74	0	0.00036651	0.0173137	0.00072826	0.0833722	AT4G34270	AT4G34270	A_84_P14825	NM_119592	ref|Arabidopsis thaliana TIP41-like family protein (AT4G34270) mRNA, complete cds [NM_119592]	TCCATCAGTCAGAGGCTTCCAGTGATTAAGCATACGACACAGAAACTGAAGATCCCTAGT
1	2.24	15.59	1.16	15.01	0.2	16.17	0	0.00036707	0.0173137	0.00671544	0.181081	PIN1AT	AT2G18040	A_84_P16387	NM_127360	ref|Arabidopsis thaliana PIN1AT (PEPTIDYLPROLYL CIS/TRANS ISOMERASE, NIMA-INTERACTING 1); peptidyl-prolyl cis-trans isomerase (PIN1AT) mRNA, complete cds [NM_127360]	CGCTCAAGGTTGGAGATATAAGCGACATTGTCGATACAGACAGTGGAGTCCACATCATTA
1	2	12.62	1	12.12	0.1	13.11	0.1	0.00036756	0.0173137	0.0151362	0.250902	AT3G32940	AT3G32940	A_84_P200314	NM_114063	ref|Arabidopsis thaliana RNA binding (AT3G32940) mRNA, complete cds [NM_114063]	CACAGATTCGCCAACGGTTCAACTCTGGTGTCCATCAAGTATATGACCCTTTTTCACCTA
1	2.23	15.61	1.16	15.03	0.2	16.19	0	0.00036756	0.0173137	0.0051111	0.164971	AT3G44100	AT3G44100	A_84_P861244	NM_114278	ref|Arabidopsis thaliana MD-2-related lipid recognition domain-containing protein / ML domain-containing protein (AT3G44100) mRNA, complete cds [NM_114278]	TACACGCTAAAGATGACAATCAACGACAAGAATGGCGGAAGACTAACGTGTATCAGCTTC
1	2.48	11.66	1.31	11.01	0.2	12.32	0	0.00036939	0.0173635	0.00239345	0.123835	NHL12	AT2G35960	A_84_P11626	NM_129155	ref|Arabidopsis thaliana NHL12 (NHL12) mRNA, complete cds [NM_129155]	CATAAAGAAGACAACGTTTGGTCTCCTTTCGTTTATGGAAACTCCGTCCCTATCGCTCCT
1	2.08	13.38	1.05	12.86	0.1	13.91	0.1	0.00037249	0.0174189	0.00929217	0.207502	4CL1	AT1G51680	A_84_P753739	NM_179462	ref|Arabidopsis thaliana 4CL1 (4-COUMARATE:COA LIGASE 1); 4-coumarate-CoA ligase (4CL1) mRNA, complete cds [NM_179462]	GATTCTCTTTCGAGGAATCAACCCGGTGAGATTTGTATTCGTGGTCACCAGATCATGAAA
1	2.92	12.25	1.55	11.48	0.2	13.03	0.1	0.00037523	0.0175109	0.00050889	0.0723648	AT1G55760	AT1G55760	A_84_P22799	NM_104452	ref|Arabidopsis thaliana BTB/POZ domain-containing protein (AT1G55760) mRNA, complete cds [NM_104452]	CAGACAGAGATTTGATTTCTGAAATCTTCCACGAAGTCCTCAGTACCTGGAAAGGATTTT
2	2.38	15.72	1.25	15.09	0.2	16.35	0.1	0.00037713	0.0175555	0.00359832	0.146327	ATCBR	AT5G17770	A_84_P17753	NM_121783	ref|Arabidopsis thaliana ATCBR (ARABIDOPSIS THALIANA NADH:CYTOCHROME B5 REDUCTASE 1); cytochrome-b5 reductase (ATCBR) mRNA, complete cds [NM_121783]	CTGAACAATTTAAAATCTTCTATGTTTTGAACCAGCCTCCGGAAGTATGGGATGGTGGTG
1	2.22	8.89	1.15	8.31	0.2	9.46	0.1	0.00037837	0.0175555	0.00634259	0.180045	AT2G21187	AT2G21187	A_84_P757737	NR_022521	ref|Arabidopsis thaliana (AT2G21187) otherRNA [NR_022521]	GCAGCAGCCGTGCTTTTTATTCCTCGGAAGATAGTGAAACAAAGAAAGATAAAGCGAGAG
1	2.47	14.07	1.31	13.41	0.2	14.72	0.1	0.00037889	0.0175555	0.00231924	0.123239	NRPB8B	AT3G59600	A_84_P146898	NM_115822	ref|Arabidopsis thaliana NRPB8B; DNA-directed RNA polymerase (NRPB8B) mRNA, complete cds [NM_115822]	AGATGCCATTGTCTAATCACTTTCCGAGAATATTCGCATAAAAACCGAATTAACAGAGAG
1	2.16	9.97	1.11	9.41	0.1	10.52	0.1	0.00037995	0.0175555	0.00895798	0.204071	SHA	AT1G17040	A_84_P18138	NM_101564	ref|Arabidopsis thaliana SHA (SH2 DOMAIN PROTEIN A); protein binding / signal transducer/ transcription factor (SHA) mRNA, complete cds [NM_101564]	TATACAGATGCAAAACAGTTGCAAGATATGCTTTTGGCGGAACCTGAGCTATCTCGGCTT
1	3.26	11.62	1.7	10.77	0.3	12.47	0	0.00038043	0.0175555	0.00020433	0.0494118	OXA1L	AT2G46470	A_84_P22047	NM_130211	ref|Arabidopsis thaliana OXA1L (INNER MEMBRANE PROTEIN OXA1-LIKE) (OXA1L) mRNA, complete cds [NM_130211]	AATCTCACGGAGTTCAGTTCTGAATCAGAGAATCAGAACTCTGGAGAGACAACTCAAGGA
1	2.3	13.01	1.2	12.41	0.2	13.61	0	0.00038046	0.0175555	0.00508996	0.164877	AT4G33700	AT4G33700	A_84_P838130	NM_119528	ref|Arabidopsis thaliana CBS domain-containing protein (AT4G33700) mRNA, complete cds [NM_119528]	GGAGATCTTTGACGAAACTGATCACCATTTTGAAGACTCCTAACACAGAGTGCATGACCA
1	2.31	13.36	1.2	12.76	0.2	13.97	0.1	0.00038424	0.0176472	0.00424945	0.154222	AT1G76720	AT1G76720	A_84_P785274	NM_106322	ref|Arabidopsis thaliana GTP binding / GTPase/ translation initiation factor (AT1G76720) mRNA, complete cds [NM_106322]	GAAGGCATTTTGACATGGAAGATGAGCTTGTGAGTCACATTTCGAGGAGATCTATCGACA
1	2.2	12.15	1.13	11.58	0.2	12.72	0	0.0003861	0.0176474	0.00807625	0.196772	AT2G27340	AT2G27340	A_84_P814563	NM_201814	ref|Arabidopsis thaliana unknown protein (AT2G27340) mRNA, complete cds [NM_201814]	ACCTGTCGACATTTGGCTGTCTATTTTATCCGCCAAAAGACATCCGAGTAAGGTAATCAT
1	2.15	10.64	1.11	10.09	0.2	11.19	0	0.00038678	0.0176474	0.00843998	0.198883	AT3G18350	AT3G18350	A_84_P295464	NM_112720	ref|Arabidopsis thaliana unknown protein (AT3G18350) mRNA, complete cds [NM_112720]	CTACATGACAAGAACAATAAGAAGAAGAAGAACTAATTGGAGAGCGTCTATAGTTGCCAC
1	2.57	10.07	1.36	9.39	0.2	10.75	0.1	0.00038694	0.0176474	0.00172791	0.110362	AT3G04590	AT3G04590	A_84_P812699	NM_180181	ref|Arabidopsis thaliana DNA-binding family protein (AT3G04590) mRNA, complete cds [NM_180181]	GGTCCAGAAAATTATGATGTTCGCAAACCAAAGCAAGCATGAACTATGCGTTCTTTCTGC
1	2.19	10.31	1.13	9.75	0.2	10.88	0	0.00038871	0.0176834	0.00808324	0.19673	AT5G14890	AT5G14890	A_84_P831549	NM_121493	ref|Arabidopsis thaliana NHL repeat-containing protein (AT5G14890) mRNA, complete cds [NM_121493]	CAAGACTATGATCAATACCAAAACCAGCAGAAACGCAATGTGAACGATACAGCGTCGTTC
1	2.1	11.32	1.07	10.79	0.1	11.86	0.1	0.00039011	0.0176937	0.0113078	0.223293	SGB1	AT1G79820	A_84_P20000	NM_106631	ref|Arabidopsis thaliana SGB1 (SUPPRESSOR OF G PROTEIN BETA1); carbohydrate transmembrane transporter/ sugar:hydrogen symporter (SGB1) mRNA, complete cds [NM_106631]	TGGCAGTCATCTTTGTGCAGAAGAACGTGGTTGAGACTAAAGGAAAGAGCCTACAAGAGA
1	3.18	13.32	1.67	12.49	0.3	14.16	0	0.0003949	0.0177861	0.00018647	0.0479091	AT1G50660	AT1G50660	A_84_P161933	NM_103948	ref|Arabidopsis thaliana unknown protein (AT1G50660) mRNA, complete cds [NM_103948]	AGGTGCACAGAAGAGTAGTTTGAAGTCAAAACTCATTGAAGCACGAATCGAAAGCCAAAA
1	2.18	9.55	1.12	8.98	0.2	10.11	0	0.00039549	0.0177861	0.00759062	0.191118	AT5G41910	AT5G41910	A_84_P273920	NM_123556	ref|Arabidopsis thaliana RNA polymerase II mediator complex protein-related (AT5G41910) mRNA, complete cds [NM_123556]	TCAACGGTTCGATAAAAACCGAAATCAATGCAATTGCAACCGTCGACGATTCAAATGAGA
1	3.89	11.46	1.96	10.48	0.3	12.44	0.2	0.00039634	0.0177861	2.963e-05	0.0216129	AT5G18470	AT5G18470	A_84_P15864	NM_121852	ref|Arabidopsis thaliana curculin-like (mannose-binding) lectin family protein (AT5G18470) mRNA, complete cds [NM_121852]	TTTCCTGATGGATGCCAATATTGGGAAAAAGGATCAAAGTTTGTTCCTTATGATAGCTTC
1	3.1	12.04	1.63	11.23	0.2	12.86	0.1	0.00039754	0.0177861	0.00028474	0.0587945	AT4G21740	AT4G21740	A_84_P544972	NM_118294	ref|Arabidopsis thaliana unknown protein (AT4G21740) mRNA, complete cds [NM_118294]	TTTTACTTTGATTTACTTCTTTAGGTATCGTAAACATAATCATTCGAACTCACCCACCGG
1	2.34	16.26	1.23	15.65	0.2	16.87	0	0.00039807	0.0177861	0.00454144	0.158582	AT3G24830	AT3G24830	A_84_P20260	NM_113395	ref|Arabidopsis thaliana 60S ribosomal protein L13A (RPL13aB) (AT3G24830) mRNA, complete cds [NM_113395]	ACGTCACCATATGTGTGGTCGTCTTGCTTCGATCATAGCTAAAGAGTTGCTCAATGGACA
1	2.68	9.68	1.42	8.96	0.2	10.39	0	0.00039827	0.0177861	0.0011264	0.0952075	AT1G04930	AT1G04930	A_84_P16318	NM_100371	ref|Arabidopsis thaliana hydroxyproline-rich glycoprotein family protein (AT1G04930) mRNA, complete cds [NM_100371]	GAGGAAGCTGTAAAGCAATTATCTGAGAAGGATCTTTTGAAAAGACACATCGAGCGAGCT
1	2.55	15.46	1.35	14.78	0.2	16.13	0	0.00039903	0.0177952	0.00195701	0.115832	AT1G72020	AT1G72020	A_84_P867568	NM_105860	ref|Arabidopsis thaliana unknown protein (AT1G72020) mRNA, complete cds [NM_105860]	GAGGAAGACCCAATCTGGTTAAGTCCCTCAGGATGCTCTTGTTCACAGCTTGAATAATTT
1	2.23	7.94	1.16	7.36	0.1	8.51	0.1	0.00040194	0.0178112	0.00672862	0.18122	AT1G31772	AT1G31772	A_84_P752929	NM_001036046	ref|Arabidopsis thaliana unknown protein (AT1G31772) mRNA, complete cds [NM_001036046]	GCAGCATGCCCGCGACAAAACCAAAGGTTATATTCTTGTGATAGCCTGAGAATCTTATAC
1	2.88	14.41	1.52	13.65	0.2	15.17	0	0.00040223	0.0178112	0.00057992	0.0769032	RPT6A	AT5G19990	A_84_P591318	NM_122006	ref|Arabidopsis thaliana RPT6A (REGULATORY PARTICLE TRIPLE-A ATPASE 6A); ATPase (RPT6A) mRNA, complete cds [NM_122006]	AGAACAAAGTTTTTACTATCTAGACACGAGTTTATCTAGTATGCGATTTGAGGTCAATGG
1	2.33	15.43	1.22	14.82	0.1	16.04	0.1	0.00040262	0.0178112	0.00380876	0.149507	PCAP1	AT4G20260	A_84_P853606	NM_118145	ref|Arabidopsis thaliana DREPP plasma membrane polypeptide family protein (PCAP1) mRNA, complete cds [NM_118145]	CAATCAACAAGGAAATTGAGGAGAAAAAGACAGAACTCCAACCAAAGGTCGTGGAAACCT
1	2.6	11.31	1.38	10.62	0.2	12	0.1	0.00040415	0.0178114	0.00159248	0.108289	AT3G52390	AT3G52390	A_84_P840209	NM_115099	ref|Arabidopsis thaliana tatD-related deoxyribonuclease family protein (AT3G52390) mRNA, complete cds [NM_115099]	TACAAAGGACTTGGCGATCTAAATCAAGTTAGCTCAACCTTGTACCACAACACTTGCAGG
1	2.12	15.32	1.08	14.77	0.2	15.86	0	0.00040476	0.0178114	0.0110508	0.221309	COX6B	AT1G22450	A_84_P19951	NM_102094	ref|Arabidopsis thaliana COX6B (CYTOCHROME C OXIDASE 6B); cytochrome-c oxidase (COX6B) mRNA, complete cds [NM_102094]	AGTTTTATCGATCTCTTTGCCCCAGCGAATGGGTTGATAGGTGGAACGAGCAAAGAGAAA
1	2.18	13.48	1.13	12.91	0.2	14.04	0.1	0.00040511	0.0178114	0.00611119	0.17783	AT2G35610	AT2G35610	A_84_P788941	NM_179919	ref|Arabidopsis thaliana unknown protein (AT2G35610) mRNA, complete cds [NM_179919]	CCCTGGGATTGGTATCAGAGAGTATTCTTTTCTAGATAACCCATTGCTGCCAAAACAAGT
1	2.3	14.34	1.2	13.74	0.2	14.94	0	0.0004053	0.0178114	0.00494118	0.163333	RIN2	AT4G25230	A_84_P138579	NM_179221	ref|Arabidopsis thaliana RIN2 (RPM1 INTERACTING PROTEIN 2); protein binding / ubiquitin-protein ligase/ zinc ion binding (RIN2) mRNA, complete cds [NM_179221]	GAAAGAGTCTACTGTTATTGATCCAATAGCCTGTAATGTAGTATCATCAAATGTGTGAAC
1	2	11.98	1	11.48	0.1	12.48	0.1	0.0004063	0.0178129	0.0166433	0.261142	AT2G37760	AT2G37760	A_84_P820187	NM_201898	ref|Arabidopsis thaliana aldo/keto reductase family protein (AT2G37760) mRNA, complete cds [NM_201898]	AAACTCTGGAGCAATGATCATTTACCTGAAGATGTGCCTAAGGCATGGCAAAAAACGTTA
1	2.71	14.26	1.44	13.54	0.2	14.98	0.1	0.00040714	0.0178129	0.00104352	0.0921641	ACO1	AT2G19590	A_84_P11649	NM_127517	ref|Arabidopsis thaliana ACO1 (ACC OXIDASE 1); 1-aminocyclopropane-1-carboxylate oxidase (ACO1) mRNA, complete cds [NM_127517]	CAACTACCAAGTTTGGAGACAAAGGCCCCAGACTTGAGACCATGAAGAAAATGGGAAATG
1	2.09	15.35	1.06	14.82	0.1	15.88	0.1	0.00040744	0.0178129	0.0117315	0.226323	AT2G37940	AT2G37940	A_84_P171153	NM_129350	ref|Arabidopsis thaliana unknown protein (AT2G37940) mRNA, complete cds [NM_129350]	CGTGCCACTCCGGTTTTCTGGAATTGGCAACCCACAAATGATTGTCGTCTGTGATATTAA
1	2.31	12.24	1.21	11.64	0.2	12.85	0.1	0.00040769	0.0178129	0.00522663	0.165163	AT5G19875	AT5G19875	A_84_P514938	NM_121994	ref|Arabidopsis thaliana unknown protein (AT5G19875) mRNA, complete cds [NM_121994]	GGGGCTAAGTAGATCAATCAAAGTTTATGATGACCAGCTTTAGTTATTCTCTAGCTATAT
1	3.6	7.59	1.85	6.67	0.2	8.52	0.2	0.0004077	0.0178129	6.997e-05	0.0307185	TET12	AT5G23030	A_84_P17762	NM_122209	ref|Arabidopsis thaliana TET12 (TETRASPANIN12) (TET12) mRNA, complete cds [NM_122209]	TCTCGTCGTTTTTCTTTACTCGTGTGGCTGTTGCGTGAGAAAGAACAATCGTGTTCCATG
1	2.62	12.05	1.39	11.36	0.2	12.75	0.1	0.00040889	0.0178475	0.00141849	0.103125	AT3G09560	AT3G09560	A_84_P10761	NM_111790	ref|Arabidopsis thaliana lipin family protein (AT3G09560) mRNA, complete cds [NM_111790]	TTGTCAACGACATGTTTCCTCCAACTTCACTTGTTGAGCAGGAAGATTATAACCCATGGA
1	3.14	11.42	1.65	10.59	0.3	12.24	0.1	0.00041186	0.0179334	0.00021106	0.0497083	AT1G13340	AT1G13340	A_84_P249535	NM_101205	ref|Arabidopsis thaliana unknown protein (AT1G13340) mRNA, complete cds [NM_101205]	TACAAGACATGTGGACCACATGGTTCGTTCAATTGAAGATCCTATTATGCGTAAAGCAGG
1	2.77	14.64	1.47	13.91	0.2	15.38	0.1	0.00041205	0.0179334	0.00086174	0.0871767	AT5G27120	AT5G27120	A_84_P12103	NM_122594	ref|Arabidopsis thaliana SAR DNA-binding protein, putative (AT5G27120) mRNA, complete cds [NM_122594]	AGACCAAACACGCTACTCCAAAGTATGGTTTAATTTTCCATGCATCTGTTGTTGGCCAAG
1	2.5	14.65	1.32	13.99	0.2	15.31	0	0.00041886	0.018195	0.00238169	0.124365	CPN20	AT5G20720	A_84_P790143	NM_122079	ref|Arabidopsis thaliana CPN20 (CHAPERONIN 20); calmodulin binding (CPN20) mRNA, complete cds [NM_122079]	CTGGAGCACAAATTATCTACTCCAAATACGCAGGAACTGAGGTGGAGTTCAATGATGTGA
1	2.93	17.4	1.55	16.62	0.1	18.18	0.2	0.00041927	0.0181953	0.00040469	0.067033	AT1G21130	AT1G21130	A_84_P814689	NM_179362	ref|Arabidopsis thaliana O-methyltransferase, putative (AT1G21130) mRNA, complete cds [NM_179362]	GCTTTACCCATTGCAAGTTCGTTTGCCAAGCTTATCACTGCTGGATTATTGAGTTCTGTA
1	2.78	13.31	1.48	12.57	0.2	14.05	0	0.0004225	0.0182238	0.00076621	0.0849216	AT3G56510	AT3G56510	A_84_P10900	NM_001035796	ref|Arabidopsis thaliana TBP-binding protein, putative (AT3G56510) mRNA, complete cds [NM_001035796]	TCAATTGAAAATGAGACATCTCAAAGCAAGCCTGGGCTCTCCACTGATTTCCTAGCATCG
1	2.85	15.2	1.51	14.44	0.2	15.95	0	0.000423	0.0182238	0.00061787	0.0789265	PDH-E1_BETA	AT1G30120	A_84_P812187	NM_102751	ref|Arabidopsis thaliana PDH-E1 BETA (PYRUVATE DEHYDROGENASE E1 BETA); pyruvate dehydrogenase (acetyl-transferring) (PDH-E1 BETA) mRNA, complete cds [NM_102751]	CGTGACCGCTGTCGAGCAGCTTTGCCAGTAAATTCATATTTATCCGATGAACCATTATTT
1	2.39	10.48	1.26	9.85	0.2	11.1	0.1	0.00042353	0.0182238	0.00363361	0.146707	AT1G64580	AT1G64580	A_84_P21766	NM_105133	ref|Arabidopsis thaliana pentatricopeptide (PPR) repeat-containing protein (AT1G64580) mRNA, complete cds [NM_105133]	GCCAAGTGAACGCATATATGATGAGACACTTAGAGATCACTACACAAGCTTATCAGCTGA
1	2.46	15.5	1.3	14.85	0.2	16.15	0.1	0.00042387	0.0182238	0.00266652	0.130781	ATSAR1B	AT1G56330	A_84_P785751	NM_104512	ref|Arabidopsis thaliana ATSAR1B (SECRETION-ASSOCIATED RAS 1 B); GTP binding (ATSAR1B) mRNA, complete cds [NM_104512]	CCAAGGTTGATGCTGTTGTCTACCTTGTGGATGCTTATGACAAAGAAAGATTTGCAGAGT
1	2.19	14.28	1.13	13.71	0.2	14.84	0	0.00042427	0.0182238	0.00828448	0.1979	TAG1	AT2G19450	A_84_P22051	NM_127503	ref|Arabidopsis thaliana TAG1 (TRIACYLGLYCEROL BIOSYNTHESIS DEFECT 1); diacylglycerol O-acyltransferase (TAG1) mRNA, complete cds [NM_127503]	AACCGATGTGTGTGCTTCTTTATTACCACGACCTGATGAACCGAAAAGGATCGATGTCAT
1	2.39	13.43	1.25	12.8	0.2	14.06	0	0.00042454	0.0182238	0.00374949	0.148339	AT2G32600	AT2G32600	A_84_P130446	NM_128819	ref|Arabidopsis thaliana hydroxyproline-rich glycoprotein family protein (AT2G32600) mRNA, complete cds [NM_128819]	ATCTGCTTCTCGTATGTACCATTTTGACAAGATTGTTTTCCGTTAATAGTACAATTAGCG
1	2.72	13.3	1.45	12.57	0.2	14.02	0.2	0.00042573	0.018248	0.00089766	0.0878615	AT2G30840	AT2G30840	A_84_P18256	NM_128637	ref|Arabidopsis thaliana 2-oxoglutarate-dependent dioxygenase, putative (AT2G30840) mRNA, complete cds [NM_128637]	CACTGAGTACACGAGTCATTACATGGCAAGAGGACTTTATGGAAATTCTGTGTTGCTTGA
2	3.23	15.96	1.69	15.11	0.3	16.8	0.1	0.00042733	0.018265	0.00018673	0.0474382	AT4G00810	AT4G00810	A_84_P101406	NM_116307	ref|Arabidopsis thaliana 60S acidic ribosomal protein P1 (RPP1B) (AT4G00810) mRNA, complete cds [NM_116307]	CTCACGACCTTCTTTGTAGTTCATGAGAGTTATCTTATGCTCAAAATGCATTGGAGCTTA
1	2.25	9.56	1.17	8.97	0.2	10.14	0	0.00042887	0.0182686	0.00641636	0.179658	JAZ10	AT5G13220	A_84_P524680	NM_203046	ref|Arabidopsis thaliana JAZ10 (JASMONATE-ZIM-DOMAIN PROTEIN 10) (JAZ10) mRNA, complete cds [NM_203046]	TTCGTCGTTGCTAAATCGTATACTATTCACGACAAACGTTTTTAGGAGATTACGTTACCT
1	2.02	14.12	1.02	13.62	0.1	14.63	0	0.00042966	0.0182686	0.015457	0.253433	AT5G10010	AT5G10010	A_84_P70974	NM_121039	ref|Arabidopsis thaliana unknown protein (AT5G10010) mRNA, complete cds [NM_121039]	TCTCTGGTGTCCAGTCCCCATTCATTAACCGATACTATGGAAAGGCTCATGAAGTCCTTT
1	2.44	12.68	1.29	12.04	0.2	13.32	0.1	0.00043081	0.018273	0.00282247	0.134067	AT3G23540	AT3G23540	A_84_P567844	NM_113257	ref|Arabidopsis thaliana unknown protein (AT3G23540) mRNA, complete cds [NM_113257]	GCAGTTCAATGCATTTCATCCAGGGAAGAATCAACTTCAACTCGAGCAAATCAATCAGAG
1	2.18	12.66	1.12	12.1	0.2	13.23	0.1	0.00043189	0.0182867	0.00820557	0.197056	BSH	AT3G17590	A_84_P19285	NM_112639	ref|Arabidopsis thaliana BSH (BUSHY GROWTH); chromatin binding / protein binding (BSH) mRNA, complete cds [NM_112639]	GATGTTTATGAACCAGTTGTGGATCTGCTAACAAGTGAGGAAGTTGATGCGCTTGAAGCC
2	2.13	13.37	1.09	12.83	0.1	13.92	0.1	0.00043236	0.0182893	0.00992048	0.214131	RAP2.4	AT1G22190	A_84_P800982	NM_106457	ref|Arabidopsis thaliana RAP2.4 (related to AP2 4); DNA binding / transcription factor (RAP2.4) mRNA, complete cds [NM_106457]	GTGGCTGAGATCCGTTTGCCGAGAAATCGGACTCGTCTCTGGCTTGGGACTTTTGACACG
2	2.4	12.03	1.26	11.39	0.2	12.66	0.1	0.00043331	0.0182991	0.00317895	0.139565	TRB2	AT5G67580	A_84_P14119	NM_180955	ref|Arabidopsis thaliana TRB2; DNA binding / double-stranded telomeric DNA binding / protein homodimerization/ single-stranded telomeric DNA binding / _ (TRB2) mRNA, complete cds [NM_180955]	GAAGCTGCTCAGATATTTGCAAAGGCAGCCATGAAAGCTTTGAAGTTCAGGATCCGTAAT
1	2.02	10.59	1.02	10.08	0.1	11.1	0.1	0.00043421	0.0182991	0.0153511	0.252703	AT1G80960	AT1G80960	A_84_P19898	NM_106744	ref|Arabidopsis thaliana F-box protein-related (AT1G80960) mRNA, complete cds [NM_106744]	TAGAAGCGGCAGTGGCCAAACTACAGGCACTTCAAACTAAGCTTACCATCAAATGTTTCT
1	2.05	13.64	1.04	13.12	0.1	14.16	0	0.00043498	0.0182991	0.0141413	0.244632	AT2G03820	AT2G03820	A_84_P23880	NM_126428	ref|Arabidopsis thaliana nonsense-mediated mRNA decay NMD3 family protein (AT2G03820) mRNA, complete cds [NM_126428]	CACCATCTGTTCCAATTGAAGAGTTGCTTGCTGACCTTGACCTAAGCTTTGAGGAAGAAG
1	2.54	15.42	1.34	14.75	0.2	16.09	0	0.0004376	0.0183113	0.00203335	0.116982	ATCS	AT2G44350	A_84_P16343	NM_180084	ref|Arabidopsis thaliana ATCS; ATP binding / ATP citrate synthase/ citrate (SI)-synthase (ATCS) mRNA, complete cds [NM_180084]	TTGAGAGGCCAAAGAGTGTTACCATGGACTGGCTTGAAGCCCATTGTAAGAAAGCTTCAT
1	2.28	14.52	1.19	13.92	0.2	15.12	0.1	0.00043774	0.0183113	0.00452853	0.158621	CKL2	AT1G72710	A_84_P16220	NM_105930	ref|Arabidopsis thaliana CKL2 (CASEIN KINASE 1-LIKE PROTEIN 2); ATP binding / kinase/ protein kinase/ protein serine/threonine kinase (CKL2) mRNA, complete cds [NM_105930]	TCAAGGGCGACTACTTCAGTCATGAAGAACTATGAGGCTAATCTTAAAGGGATCGAGAGT
1	2.22	14.68	1.15	14.11	0.1	15.26	0.1	0.00044197	0.0184373	0.00698815	0.183191	FIB1	AT5G52470	A_84_P808586	NM_001125946	ref|Arabidopsis thaliana FIB1 (FIBRILLARIN 1); snoRNA binding (FIB1) mRNA, complete cds [NM_001125946]	CCGTTTAGATCTAAGTTAGCTGCTGCAATTCTTGGTGGTGTCGACAACATTTGGATCAAA
1	2.48	8.64	1.31	7.98	0.2	9.3	0.1	0.00044334	0.0184435	0.00236488	0.124494	AT5G11930	AT5G11930	A_84_P15849	NM_121231	ref|Arabidopsis thaliana glutaredoxin family protein (AT5G11930) mRNA, complete cds [NM_121231]	ATTTTCCTCATGTTGCATGTGCCACGTCATGAAGAAGCTTCTATCGACCGTTGGAGTTCA
1	2.28	14.67	1.19	14.08	0.1	15.26	0.2	0.00044465	0.0184469	0.00493808	0.16335	AT1G03740	AT1G03740	A_84_P19881	NM_001035873	ref|Arabidopsis thaliana ATP binding / kinase/ protein kinase/ protein serine/threonine kinase/ protein tyrosine kinase (AT1G03740) mRNA, complete cds [NM_001035873]	ATGCTTGAAGAACATGACAGACAGCTTCAGGAATTCAATAGACAGGCACTCAAGACACCA
1	2.04	14.34	1.03	13.83	0.1	14.86	0.1	0.00044655	0.0184748	0.0120892	0.230082	AT3G15020	AT3G15020	A_84_P14590	NM_001084687	ref|Arabidopsis thaliana malate dehydrogenase (NAD), mitochondrial, putative (AT3G15020) mRNA, complete cds [NM_001084687]	GAAGGCTTAGAAGCCCTCAAGGCAGAACTCAAATCCTCTATCGAGAAGGGCATCAAATTT
1	2.15	15.54	1.1	14.99	0.2	16.09	0	0.00044735	0.0184911	0.00964662	0.21104	AT1G18880	AT1G18880	A_84_P22795	NM_101745	ref|Arabidopsis thaliana proton-dependent oligopeptide transport (POT) family protein (AT1G18880) mRNA, complete cds [NM_101745]	TACCGTTACAAAGATGTTGTGGCCAAGGACAAGGACATGGACAAGACTTCTGCTGAGTTT
1	2.61	15.53	1.38	14.84	0.2	16.22	0	0.00045156	0.0185632	0.00153675	0.107907	MBF1B	AT3G58680	A_84_P19417	NM_115730	ref|Arabidopsis thaliana MBF1B (MULTIPROTEIN BRIDGING FACTOR 1B); DNA binding / transcription coactivator (MBF1B) mRNA, complete cds [NM_115730]	AAGAAGCTAGATGATGATACTGAGAACTTATCTCATGATCGTGTGCCCACTGAATTGAAG
1	2.17	12.92	1.12	12.36	0.2	13.48	0	0.00045822	0.0186032	0.00619398	0.178516	AT3G58580	AT3G58580	A_84_P12798	NM_115720	ref|Arabidopsis thaliana hydrolase (AT3G58580) mRNA, complete cds [NM_115720]	CCAGAATGGTCTTCTAATCACATTGCTCTCTTAGCTGAATTTCGATGCACGCCTAGGACA
1	2.6	9.74	1.38	9.05	0.2	10.43	0	0.00045871	0.0186032	0.00156931	0.107684	AT5G51920	AT5G51920	A_84_P571785	NM_124571	ref|Arabidopsis thaliana catalytic/ pyridoxal phosphate binding (AT5G51920) mRNA, complete cds [NM_124571]	GCAGCAACATCTCACTCGGTAAAAGTTTCTTGAAGAACATCTTGTTCCAAGAAGACTACG
1	2	13.75	1	13.25	0.1	14.25	0.1	0.00045877	0.0186032	0.0136858	0.2409	COX17	AT3G15352	A_84_P804281	NM_112400	ref|Arabidopsis thaliana ATCOX17; copper chaperone (COX17) mRNA, complete cds [NM_112400]	TTGCACTAAATGGATCGAGGCTCATAAAATTTGTCTCCGAGCAGAAGGTTTCAACGTCTG
1	2.12	9.82	1.08	9.28	0.2	10.36	0	0.00045879	0.0186032	0.0103666	0.215827	AT1G07590	AT1G07590	A_84_P22050	NM_100632	ref|Arabidopsis thaliana pentatricopeptide (PPR) repeat-containing protein (AT1G07590) mRNA, complete cds [NM_100632]	TTCTAGGTGGAGCTAGGCCTGATGCTGAGTCATACAGTTTGTTGAAACTTGTCGAACAAT
1	2.53	10.66	1.34	10	0	11.33	0.2	0.00045883	0.0186032	0.0017264	0.110422	AT5G01100	AT5G01100	A_84_P12030	NM_120188	ref|Arabidopsis thaliana unknown protein (AT5G01100) mRNA, complete cds [NM_120188]	GAACAAACCGGCCTTAACCGGTTTGAAAGACCAAGTCTACGAGCACAATCTCTGAGATAA
1	2.35	12.73	1.23	12.11	0.2	13.34	0	0.00045905	0.0186032	0.00439885	0.156258	CDC48C	AT3G01610	A_84_P22086	NM_111027	ref|Arabidopsis thaliana CDC48C; ATP binding / ATPase/ nucleoside-triphosphatase/ nucleotide binding (CDC48C) mRNA, complete cds [NM_111027]	ACGCACTATCAACAAAGCTTCAAGAAAGCGTTGGGAGGAACACTGAACAAGTCACCATAG
1	3.38	11.89	1.76	11.01	0.2	12.77	0.2	0.00046014	0.0186032	0.00010402	0.0364651	AT2G44290	AT2G44290	A_84_P173691	NM_129993	ref|Arabidopsis thaliana protease inhibitor/seed storage/lipid transfer protein (LTP) family protein (YLS3) (AT2G44290) mRNA, complete cds [NM_129993]	CAAATTCTCCGGATGCCCAAGTGTTCTATCAGCTAGCTAAAGGTCTGAACGAAACAGTCT
1	2.11	12.09	1.08	11.55	0.1	12.63	0.1	0.00046046	0.0186032	0.0100988	0.213496	AT2G21840	AT2G21840	A_84_P234169	NM_127753	ref|Arabidopsis thaliana protein binding / zinc ion binding (AT2G21840) mRNA, complete cds [NM_127753]	TTATGCACCTTGAGCGTGATCTCATTGACCTTTTAGTGAGAACAGATGATGATGCATGTG
1	2.38	8.82	1.25	8.2	0.2	9.45	0	0.00046118	0.0186032	0.00382901	0.149782	AT4G14103	AT4G14103	A_84_P572443	NM_117487	ref|Arabidopsis thaliana F-box family protein (AT4G14103) mRNA, complete cds [NM_117487]	TTGTTGAAGCTCATATCGATCTTCGCTTGTTGAAGCCTCTATTGATAAATTACCATCAAG
1	2.28	10.44	1.19	9.85	0.2	11.04	0	0.00046185	0.0186032	0.00538965	0.167967	AT4G29070	AT4G29070	A_84_P787400	NM_001036667	ref|Arabidopsis thaliana unknown protein (AT4G29070) mRNA, complete cds [NM_001036667]	GTGAGCAACCTCAGCAAGAGAAGCTGGAGTTTTCAGAAAAACTGAGACATAAGGAAGTAT
1	2.2	10.95	1.14	10.38	0.2	11.52	0.1	0.00046188	0.0186032	0.00754578	0.190839	PKT4	AT1G04710	A_84_P14221	NM_100351	ref|Arabidopsis thaliana PKT4 (PEROXISOMAL 3-KETOACYL-COA THIOLASE 4); acetyl-CoA C-acyltransferase/ catalytic (PKT4) mRNA, complete cds [NM_100351]	CATTTGCATCTCAGTTTGTTTATTGTCGGAACAAGCTCGGGCTAGACGCGGAAAAGATCA
1	2.21	11.23	1.14	10.66	0.2	11.8	0.1	0.00046208	0.0186032	0.00579434	0.173408	AT4G16140	AT4G16140	A_84_P11075	NM_117707	ref|Arabidopsis thaliana proline-rich family protein (AT4G16140) mRNA, complete cds [NM_117707]	CGGATCCGATGCAAAGATCAGATTCTCTTACGGAGTTTCATTTATTTTAATTTTCTCTCT
1	2.27	10.66	1.19	10.06	0.2	11.25	0.1	0.00046366	0.0186205	0.00581787	0.173653	AT2G24395	AT2G24395	A_84_P532236	NM_179721	ref|Arabidopsis thaliana chaperone protein dnaJ-related (AT2G24395) mRNA, complete cds [NM_179721]	AGCCATATGTATATGCACATTGTAACATTAATCAGACTAGTGAATAGTGATTGCATTGGC
2	2.37	14.39	1.25	13.76	0.2	15.01	0	0.00046616	0.0186383	0.00361946	0.146397	AT5G42090	AT5G42090	A_84_P814730	NM_123574	ref|Arabidopsis thaliana unknown protein (AT5G42090) mRNA, complete cds [NM_123574]	TGCTGAGGCTCTGAAGCTTGAAGACGAGTTTGAATTGTAAGTCATCACTGGAATAATCGT
1	2.11	13.54	1.08	13.01	0.1	14.08	0.1	0.00046732	0.0186515	0.0104433	0.216033	ARO2	AT5G66200	A_84_P174891	NM_126018	ref|Arabidopsis thaliana ARO2 (ARMADILLO REPEAT ONLY 2); binding (ARO2) mRNA, complete cds [NM_126018]	CGCAGCTGGAGAGCTTAGAAGCTTTGTTGCAGGAGGCAAAGAGAGGACTGGACCTTTACC
1	2.68	11.34	1.42	10.62	0.2	12.05	0.1	0.00046866	0.0186558	0.00116258	0.0959343	AT4G36580	AT4G36580	A_84_P20537	NM_119821	ref|Arabidopsis thaliana AAA-type ATPase family protein (AT4G36580) mRNA, complete cds [NM_119821]	TTGAAGAACATCACCGAAGGCATATGCTTGCTTCTGAAGGTTTTCAGCCATTACTCTTCT
1	2.12	10.07	1.08	9.53	0.1	10.61	0.1	0.00047019	0.0186695	0.0107362	0.218199	TC403951		A_84_P238263	TC403951	tc|Rep: helicase domain-containing protein / IBR domain-containing protein / zinc finger protein-related - Arabidopsis thaliana, complete [TC403951]	AGAAGACTGATGGGTGTAACCATATGAAGTGCCGGACAATTCATGGTGGAATCGGATTAG
1	2.37	13.98	1.25	13.36	0.2	14.61	0.1	0.00047025	0.0186695	0.00398116	0.151157	AT2G35790	AT2G35790	A_84_P785940	NM_129137	ref|Arabidopsis thaliana unknown protein (AT2G35790) mRNA, complete cds [NM_129137]	ACACTGAAATTCTCAGACATACGTTATCCAGACACGCAAAGACCGTATGTGAGCTTCAAG
1	2.15	10.96	1.11	10.4	0.1	11.51	0.1	0.00047238	0.018705	0.00757107	0.191051	AT3G06080	AT3G06080	A_84_P844879	NM_111483	ref|Arabidopsis thaliana unknown protein (AT3G06080) mRNA, complete cds [NM_111483]	CCTGACACGTGGAACGAGCTCTTCTATGCATTATTTATGAAACAAGAAGCTCCTTCTTCT
1	2.52	10.94	1.33	10.27	0.2	11.61	0	0.000473	0.0187076	0.00213251	0.119643	AT4G32590	AT4G32590	A_84_P847790	NM_001036695	ref|Arabidopsis thaliana ferredoxin-related (AT4G32590) mRNA, complete cds [NM_001036695]	CGATGGCAGAGATCTTCTGAATGAGAGAACAGATACAGAAAACCGGTACCTGAAAAAGGC
1	2.23	14.01	1.16	13.43	0.2	14.59	0	0.00047369	0.0187076	0.00670323	0.180967	SPL1	AT1G59560	A_84_P87459	NM_180137	ref|Arabidopsis thaliana SPL1 (SQUAMOSA PROMOTER BINDING PROTEIN-LIKE 1); DNA binding / transcription factor (SPL1) mRNA, complete cds [NM_180137]	GAAGTGCTCTATGTGTTTCAACCGTTCAGGTGGGAGTTATTGGACTATGGAACAAGCTGA
1	2.27	10.58	1.19	9.99	0.2	11.17	0	0.00047607	0.0187591	0.00578116	0.173473	HEN1	AT4G20910	A_84_P16659	NM_118209	ref|Arabidopsis thaliana HEN1 (HUA ENHANCER 1); RNA methyltransferase (HEN1) mRNA, complete cds [NM_118209]	CGGGAAGCTTCATCTGTTGAGAATGTTGCAGAAAGCTCAATGCAGCCTTATAAAGTCATC
1	2.02	12.25	1.01	11.74	0.1	12.75	0.1	0.00047713	0.0187614	0.015624	0.254325	AT1G73930	AT1G73930	A_84_P109132	NM_106052	ref|Arabidopsis thaliana unknown protein (AT1G73930) mRNA, complete cds [NM_106052]	ATCCATCAGAGCTCCAATGAATGCTCTTCTTCACTACGGCGTCCATGAGGATTCTGATTT
1	2.31	11.42	1.21	10.82	0.2	12.02	0.1	0.0004809	0.0188271	0.00501575	0.163882	ORC6	AT1G26840	A_84_P612042	NM_102448	ref|Arabidopsis thaliana ORC6 (ORIGIN RECOGNITION COMPLEX PROTEIN 6); DNA binding (ORC6) mRNA, complete cds [NM_102448]	TCTACAGTCGTTAATTCGATTAAGAAGAATCCAGAGAAAGGAACTAAGAGAGTTATACAG
1	2.4	11.56	1.26	10.92	0.2	12.19	0	0.0004814	0.0188271	0.00351296	0.144942	AT3G13030	AT3G13030	A_84_P69024	NM_001161140	ref|Arabidopsis thaliana hAT dimerisation domain-containing protein (AT3G13030) mRNA, complete cds [NM_001161140]	GAAGGAATGAGCAATCGTGAAAGACAGCATCTGGATGAGTTGGTATTCGTTCAATACAAT
1	2.38	12.11	1.25	11.49	0.2	12.74	0	0.00048528	0.0188937	0.00376028	0.148377	AT4G26190	AT4G26190	A_84_P16682	NM_118752	ref|Arabidopsis thaliana unknown protein (AT4G26190) mRNA, complete cds [NM_118752]	CATAACTGAGACACACGAGTCATGGGAGTTTTACTCTAAGGCCGTCGAAGCACATAAGTA
1	2.05	9.2	1.04	8.69	0.1	9.72	0	0.0004855	0.0188937	0.014154	0.244572	AT1G71900	AT1G71900	A_84_P785802	NM_105848	ref|Arabidopsis thaliana unknown protein (AT1G71900) mRNA, complete cds [NM_105848]	TTTGTGCCCCAATATGGGCAAACAAATGTAATGGTTTACATTGGTATTTGTTCGCTCGTG
1	2.06	10.02	1.04	9.5	0.2	10.54	0	0.00048654	0.0189176	0.0138075	0.242006	Aty2	AT1G43560	A_84_P596946	NM_103481	ref|Arabidopsis thaliana Aty2 (Arabidopsis thioredoxin y2); electron carrier/ protein disulfide oxidoreductase (Aty2) mRNA, complete cds [NM_103481]	ACATACAAACGTATCCGACCAAATGATAAGTTTAAGCTACTCCGATTGTAAAACCCAAAC
1	2.18	13.07	1.13	12.5	0.1	13.63	0.1	0.00049195	0.0190183	0.00646157	0.180032	AT5G49900	AT5G49900	A_84_P199394	NM_124368	ref|Arabidopsis thaliana catalytic/ glucosylceramidase (AT5G49900) mRNA, complete cds [NM_124368]	GGTTTCTAGGCTTCTGAGCTTACCTAATGAAGCATCAGCCAAAAGCACACTCCAGACTTT
1	2.05	14.02	1.03	13.5	0.1	14.54	0.1	0.00049217	0.0190183	0.013982	0.243555	AT3G52990	AT3G52990	A_84_P15608	NM_001084806	ref|Arabidopsis thaliana pyruvate kinase, putative (AT3G52990) mRNA, complete cds [NM_001084806]	GATGTTCGCCAGACCCGTGAAATGCTTAAAAAGTTGGGCGACCTCTCTCAAACACAAATA
1	2.66	11.87	1.41	11.16	0.1	12.58	0.2	0.00049454	0.0190183	0.00114321	0.0957333	AT4G14385	AT4G14385	A_84_P76354	NM_202817	ref|Arabidopsis thaliana unknown protein (AT4G14385) mRNA, complete cds [NM_202817]	TTTGTGCATCCTAGAACAAAACTGAATCTATCTAAGTAATCTAGGAATTAATCTGCCAGC
1	2.07	12.25	1.05	11.72	0.2	12.78	0	0.00049632	0.0190183	0.0131124	0.237083	AT1G79630	AT1G79630	A_84_P789175	NM_202451	ref|Arabidopsis thaliana protein phosphatase 2C family protein / PP2C family protein (AT1G79630) mRNA, complete cds [NM_202451]	GCATTCCAAGGTTTTTATCTGGTGAGCTCAGATCAACTAGTTGGAGAAAATGGTTGTGAC
1	2.69	17.48	1.43	16.76	0.2	18.19	0	0.00049706	0.0190183	0.00112711	0.0950895	AT4G16720	AT4G16720	A_84_P857682	NM_117773	ref|Arabidopsis thaliana 60S ribosomal protein L15 (RPL15A) (AT4G16720) mRNA, complete cds [NM_117773]	TGGAAGAAAAACAACTCTCTCAGCCTTCGTCGTTACCGTTGATTGCCTTTTGCTTTTATT
1	2.55	17.03	1.35	16.35	0.2	17.71	0.1	0.00049748	0.0190183	0.00192057	0.115183	LCR68	AT2G02130	A_84_P14460	NM_126273	ref|Arabidopsis thaliana LCR68 (LOW-MOLECULAR-WEIGHT CYSTEINE-RICH 68); peptidase inhibitor (LCR68) mRNA, complete cds [NM_126273]	TCAAAAAGCCATAGGTTCAAGGGTCCATGTGTGAGCACACACAACTGTGCAAACGTGTGC
1	2.26	14.48	1.17	13.89	0.2	15.07	0.1	0.00049754	0.0190183	0.00578815	0.173453	ARR10	AT4G31920	A_84_P16708	NM_119343	ref|Arabidopsis thaliana ARR10 (ARABIDOPSIS RESPONSE REGULATOR 10); transcription factor/ two-component response regulator (ARR10) mRNA, complete cds [NM_119343]	GTTTAGCTCACTCGGAACATGCATACGAGAAACTCCATTTTCCCTTTTCTTTGTCAGCTT
1	2.23	10.97	1.16	10.39	0.2	11.55	0.1	0.00050098	0.0190855	0.00649898	0.179746	AT5G04070	AT5G04070	A_84_P14876	NM_120489	ref|Arabidopsis thaliana short-chain dehydrogenase/reductase (SDR) family protein (AT5G04070) mRNA, complete cds [NM_120489]	TCCAGTGACCCGAAAATGGCTAAGGAACTTTGGGACACATCATGTCTCATATTTAACGAA
1	2.02	10.19	1.02	9.68	0.1	10.7	0.1	0.00050215	0.0191137	0.0154947	0.253773	ABIL2	AT3G49290	A_84_P17484	NM_114788	ref|Arabidopsis thaliana ABIL2 (ABL INTERACTOR-LIKE PROTEIN 2) (ABIL2) mRNA, complete cds [NM_114788]	TCAAGGCTTTGCTTAGTCGACGCAAAACCAAGAAAGATGACACTCTCTACACTTTCTTGG
1	2.77	13.56	1.47	12.83	0.2	14.3	0	0.00050329	0.019125	0.00083123	0.0864092	AT4G17260	AT4G17260	A_84_P13914	NM_117832	ref|Arabidopsis thaliana L-lactate dehydrogenase, putative (AT4G17260) mRNA, complete cds [NM_117832]	ATGAAGAGGCTGAGAAGCTGCAGAAATCGGCAAAGACTATATTGGAGATGCAGAGCCAAT
1	2.67	11.48	1.42	10.78	0.2	12.19	0.1	0.00050477	0.0191397	0.00123821	0.097547	AT1G80245	AT1G80245	A_84_P534840	NM_001084383	ref|Arabidopsis thaliana unknown protein (AT1G80245) mRNA, complete cds [NM_001084383]	GTAATTGAGGATGGTGTCCTTAATACGTAGAGTATATAGCAAAATTAGCTTACTTTGTGG
1	2.03	14.14	1.02	13.63	0.1	14.65	0.1	0.00050599	0.019147	0.0151351	0.251067	ACC1	AT1G36160	A_84_P246875	NM_103313	ref|Arabidopsis thaliana ACC1 (ACETYL-COENZYME A CARBOXYLASE 1); acetyl-CoA carboxylase (ACC1) mRNA, complete cds [NM_103313]	AACGTAAGAGAAGCATCTGGAGACAACTTAGCATATAAATCTTCAATGCGTCTGATTCAG
1	2.64	13.91	1.4	13.21	0.2	14.61	0.1	0.00050735	0.0191507	0.00135374	0.101688	AT1G76860	AT1G76860	A_84_P19980	NM_106337	ref|Arabidopsis thaliana small nuclear ribonucleoprotein, putative / snRNP, putative / Sm protein, putative (AT1G76860) mRNA, complete cds [NM_106337]	ATATGATTCTGGGTGATGTTGAAGAAACTATCACTACAGTAGAAATCGATGACGAGACAT
1	2.14	16.47	1.1	15.92	0.1	17.02	0.1	0.00050842	0.0191601	0.00893684	0.203794	GRF10	AT1G22300	A_84_P523166	NM_179367	ref|Arabidopsis thaliana GRF10 (GENERAL REGULATORY FACTOR 10); ATP binding / protein binding / protein phosphorylated amino acid binding (GRF10) mRNA, complete cds [NM_179367]	CGTTGCGTATCTTCAACCCTCTTATGATGTGGTTGAATTCTGTTTTACGCTTAGTTTGCT
2	2.04	9.78	1.03	9.26	0.2	10.29	0	0.00050845	0.0191601	0.0145894	0.247926	AT1G53790	AT1G53790	A_84_P792853	NM_001124013	ref|Arabidopsis thaliana F-box family protein (AT1G53790) mRNA, complete cds [NM_001124013]	AGGGTAAACTAGGTGCACTTCAGTTTACATGTTTGTCTCCAAAACGTCTTAGGTTCTGGG
1	2.13	12.05	1.09	11.5	0.2	12.59	0	0.00051623	0.0192767	0.010395	0.215921	AT1G56560	AT1G56560	A_84_P21713	NM_104533	ref|Arabidopsis thaliana beta-fructofuranosidase, putative / invertase, putative / saccharase, putative / beta-fructosidase, putative (AT1G56560) mRNA, complete cds [NM_104533]	AACTTCTCGATATTTGTGCATGTGGTCTTAGAAAATCTGACCGGAAGAAATGCTCCCGAG
1	2.5	10.54	1.32	9.88	0.2	11.2	0.1	0.00051777	0.0193182	0.00237974	0.124551	AT4G31180	AT4G31180	A_84_P814928	NM_179227	ref|Arabidopsis thaliana aspartyl-tRNA synthetase, putative / aspartate--tRNA ligase, putative (AT4G31180) mRNA, complete cds [NM_179227]	TTCGATCTCTCTGGAAGAGAATGACGAGTTTTCCAATAACTACGGCGACGTGACTCTTAC
1	2.12	12.4	1.08	11.86	0.2	12.94	0.1	0.00051921	0.0193398	0.0110525	0.221245	AT1G29160	AT1G29160	A_84_P11932	NM_102657	ref|Arabidopsis thaliana Dof-type zinc finger domain-containing protein (AT1G29160) mRNA, complete cds [NM_102657]	GTTACTTCAACAACTACAACGTTAATCAACCAAGACACTTCTGCAAAGGTTGTCAACGTT
1	2.43	14.67	1.28	14.03	0.2	15.31	0.1	0.0005226	0.0193889	0.00305705	0.136466	GPS1	AT2G34630	A_84_P15443	NM_001036406	ref|Arabidopsis thaliana geranyl diphosphate synthase, putative / GPPS, putative / dimethylallyltransferase, putative / prenyl transferase, putative (GPS1) mRNA, complete cds [NM_001036406]	ATCGGGTCTCTACCTGAAACAGACAATGAAGATGTCAAAAGATCGAGGCGGGCACTTATT
1	2.78	13.79	1.47	13.05	0.2	14.53	0.1	0.00052275	0.0193889	0.00082459	0.085917	AT5G09770	AT5G09770	A_84_P294734	NM_121014	ref|Arabidopsis thaliana ribosomal protein L17 family protein (AT5G09770) mRNA, complete cds [NM_121014]	GCCTAAGGAGGAGAAAATCCCTGATTCTGAGCTGTAATGTGGCATAAGCAATTTCCCTCT
1	2.67	12.53	1.42	11.82	0.2	13.24	0.1	0.00052349	0.0193889	0.00116356	0.0956654	RBK1	AT5G10520	A_84_P18681	NM_121090	ref|Arabidopsis thaliana RBK1 (Rop Binding protein Kinases 1); ATP binding / kinase/ protein kinase/ protein serine/threonine kinase (RBK1) mRNA, complete cds [NM_121090]	TACAGCAGAAGGCAGGTGAAAGAACAATGAGCGTGAACGCTTGTGATCTACAAGATCACA
1	2.46	13.24	1.3	12.59	0.2	13.89	0	0.00052379	0.0193889	0.00274586	0.133514	TA30889_3702		A_84_P814429	TA30889_3702	Unknown	TAAACGTATCAAGCTTCAGATTTGGGATACAGCTGGTCCAAGAGCGATTTTCGGACTATC
1	2.38	15.8	1.25	15.17	0.2	16.42	0	0.00052396	0.0193889	0.00357656	0.146231	AT1G48830	AT1G48830	A_84_P12486	NM_103777	ref|Arabidopsis thaliana 40S ribosomal protein S7 (RPS7A) (AT1G48830) mRNA, complete cds [NM_103777]	TACAAGGTTGAGGCTTTCTCTGCGGTTTACAAGAAGCTCACTGGCAAAGATGTCGTCTTT
1	2.77	11.33	1.47	10.59	0.2	12.06	0.1	0.00052494	0.0193925	0.00084821	0.0867783	AT1G34770	AT1G34770	A_84_P17340	NM_179416	ref|Arabidopsis thaliana MAGE-8 antigen-related (AT1G34770) mRNA, complete cds [NM_179416]	TCCTCAAGTTAGCGAGAAAGTAAAAGATTACATTTCACAGATCCTTAAGAATGATGTAGC
1	2.01	13.17	1.01	12.67	0.1	13.67	0	0.00052974	0.0194596	0.0162818	0.257976	AT3G19950	AT3G19950	A_84_P167033	NM_112885	ref|Arabidopsis thaliana zinc finger (C3HC4-type RING finger) family protein (AT3G19950) mRNA, complete cds [NM_112885]	GAATGTGTTGGCCAGTCATTGCTTGGAAACTGGATCAGAAGGATATCTATCCCAAGTTCT
1	2	14.35	1	13.85	0.1	14.85	0	0.0005313	0.0194816	0.0149301	0.249682	U3D	AT5G54075	A_84_P767724	NR_023252	ref|Arabidopsis thaliana (U3D) ncRNA [NR_023252]	GTCGCACGGCGGTCTGACAGGTTCTTTTATTTTTTCACCCTCAAAACTTTGAATGAATTT
1	2.9	14.75	1.53	13.99	0.2	15.52	0.1	0.00053138	0.0194816	0.00051782	0.0718282	AT3G01720	AT3G01720	A_84_P184204	NM_111038	ref|Arabidopsis thaliana unknown protein (AT3G01720) mRNA, complete cds [NM_111038]	CACAGGTTTCTTGGACACTAAATGATCATTTCTGTTAGAATCTGAGCAATGTGTAGATAC
1	2.27	12.72	1.18	12.13	0.1	13.31	0.1	0.00053163	0.0194816	0.00429969	0.155173	AT-E1_ALPHA	AT1G59900	A_84_P852849	NM_104682	ref|Arabidopsis thaliana AT-E1 ALPHA; oxidoreductase, acting on the aldehyde or oxo group of donors, disulfide as acceptor / pyruvate dehydrogenase (ac_ (AT-E1 ALPHA) mRNA, complete cds [NM_104682]	GAGAAGGAAATTACAAAAGAAGTAGATGACGCCACTTGCCAAAGCTAAGGATTGCCCAAT
1	2.15	13.47	1.11	12.92	0.2	14.03	0.1	0.00053227	0.0194893	0.00946988	0.208892	AT1G07830	AT1G07830	A_84_P22961	NM_100657	ref|Arabidopsis thaliana ribosomal protein L29 family protein (AT1G07830) mRNA, complete cds [NM_100657]	ACCGAGAGAGCGATTGAAGAACCAGATTCTAGAAGATCAGCCGAGATGAAGAGAATGGTA
1	2.06	12.95	1.04	12.43	0.1	13.47	0.1	0.00053741	0.0195837	0.0125623	0.234062	NP13348143		A_84_P758154	NP13348143	tc|GB|NM_001124775.1|NP_001118247.1 hypothetical protein [NP13348143]	ACGACTCGAACGTTGGCACACCATCAATACGGTATCATATCAACATCATTGTGCTTTAAA
1	3.29	13.41	1.72	12.55	0.3	14.27	0	0.00053745	0.0195837	0.00015338	0.0444615	AT3G24080	AT3G24080	A_84_P830397	NM_113313	ref|Arabidopsis thaliana KRR1 family protein (AT3G24080) mRNA, complete cds [NM_113313]	AGAAGAAGCTTCCTCCTAGCAGAATGGCTGCGTATGGGAAAGCATAATAATAAAAAGGGA
1	2.59	15.33	1.37	14.64	0.2	16.02	0.1	0.00053951	0.0196428	0.00161141	0.108596	POP2	AT3G22200	A_84_P17446	NM_113117	ref|Arabidopsis thaliana POP2 (POLLEN-PISTIL INCOMPATIBILITY 2); 4-aminobutyrate transaminase/ 4-aminobutyrate:pyruvate transaminase (POP2) mRNA, complete cds [NM_113117]	ATCTCACCTGAAGAGATTGATGAGTTGATTTCTATCTATGGGAAAGCATTGAAGGCAACG
1	2.18	8.25	1.12	7.69	0.2	8.81	0	0.00054369	0.0197633	0.0076851	0.192212	BT025673		A_84_P796317	BT025673	gb|Arabidopsis thaliana [BT025673]	GCAGTCTTCAACCGGTTCTTCACTGCCTCAGATGAAGATTTTTCACCATCGTAGATCTAG
1	2.08	10.76	1.06	10.23	0.2	11.29	0	0.00054441	0.0197736	0.0128256	0.235858	ATMRP11	AT2G07680	A_84_P14474	NM_126770	ref|Arabidopsis thaliana ATMRP11; ATPase, coupled to transmembrane movement of substances (ATMRP11) mRNA, complete cds [NM_126770]	GAAAACCACAACATCTTTTGCAAGATGACTCCTCAACTTTTTCAAGCTTTGTCAGAGCTT
1	2.96	15.23	1.57	14.45	0.3	16.01	0	0.0005466	0.0197886	0.00040761	0.0672701	AT1G09620	AT1G09620	A_84_P750145	NM_100834	ref|Arabidopsis thaliana ATP binding / aminoacyl-tRNA ligase/ leucine-tRNA ligase/ nucleotide binding (AT1G09620) mRNA, complete cds [NM_100834]	CGTTGTTCAAAAGAAAAGCGTGGGACAAGTTTCAACTACTAGTCAAGAAGTTTGCAGGAT
1	2.02	10.76	1.02	10.26	0.1	11.27	0.1	0.00054776	0.0197886	0.0132094	0.237695	AT4G09040	AT4G09040	A_84_P23249	NM_001084891	ref|Arabidopsis thaliana RNA recognition motif (RRM)-containing protein (AT4G09040) mRNA, complete cds [NM_001084891]	AAGGCCAATCCGATTAGCTAAAAGCAAACAGTTTGTGAAGTTGCAAGCAAAAGAAGGGTT
1	2.08	12.91	1.06	12.38	0.2	13.43	0.1	0.00054968	0.0197886	0.0122915	0.231882	AT1G77260	AT1G77260	A_84_P21925	NM_106375	ref|Arabidopsis thaliana dehydration-responsive protein-related (AT1G77260) mRNA, complete cds [NM_106375]	CCAGGAGGACATGTTTACATAAGGGATTCACTGTCTTTGATGGACCAACTTCAGCAAGTG
1	2.43	14.18	1.28	13.54	0.2	14.82	0.1	0.00055025	0.0197886	0.00287669	0.134384	ATCUL3	AT1G26830	A_84_P13298	NM_102447	ref|Arabidopsis thaliana ATCUL3 (ARABIDOPSIS THALIANA CULLIN 3); protein binding / ubiquitin-protein ligase (ATCUL3) mRNA, complete cds [NM_102447]	GGTTCCTAGCTAATCCCACGGAGATAAAGAAGAGAATCGAGTCGCTCATTGAACGAGATT
1	2.01	10.51	1.01	10	0.2	11.01	0	0.00055197	0.0197886	0.0145127	0.247367	AT2G20590	AT2G20590	A_84_P516273	NM_201759	ref|Arabidopsis thaliana reticulon family protein (AT2G20590) mRNA, complete cds [NM_201759]	TATCATCCTGGTGATATTTCGGTATAGGAGACAAAATCTACAGCTAACTCCCGAGGAAGT
1	3.4	12.38	1.76	11.49	0.3	13.26	0.1	0.00055329	0.0197886	0.00010305	0.0364063	DWF4	AT3G50660	A_84_P869611	NM_114926	ref|Arabidopsis thaliana DWF4 (DWARF 4); steroid 22-alpha hydroxylase (DWF4) mRNA, complete cds [NM_114926]	CTCGTCATGACCAACCTAATCTCTTTAATCCTTGGAGATGGCAACAGCAAAACAACGGAG
1	2.24	7.96	1.16	7.38	0.1	8.54	0.1	0.00055588	0.0197886	0.00670632	0.180943	NP305950		A_84_P585631	NP305950	tc|GB|AC009465.7|AAG51404.1 unknown protein; 32997-32284 [NP305950]	GCAAACCGTTACCAAAGAATATGGGAGAGGTATTCTTCTCACTTTGTATACTCATATGCT
1	2.47	11.96	1.3	11.31	0.2	12.62	0.1	0.00055628	0.0197886	0.00249288	0.126661	AT5G16240	AT5G16240	A_84_P10344	NM_121629	ref|Arabidopsis thaliana acyl-(acyl-carrier-protein) desaturase, putative / stearoyl-ACP desaturase, putative (AT5G16240) mRNA, complete cds [NM_121629]	TAGAATCCGCAAACTTGAAGAGAGGGCTCAAGGGAGAACCAAAGAAGCAGCAAAAAACAT
1	2.11	16.27	1.08	15.74	0.1	16.81	0.1	0.0005574	0.0197886	0.0087295	0.202435	AT2G36320	AT2G36320	A_84_P815150	NM_129189	ref|Arabidopsis thaliana zinc finger (AN1-like) family protein (AT2G36320) mRNA, complete cds [NM_129189]	GACCGATTTCTATCTTTACCCTGAGAAAATTTCGATTGTCTCGGTGGATCTCACCCGTTC
1	2.37	11.44	1.24	10.82	0.2	12.06	0.1	0.00055799	0.0197886	0.0037885	0.1491	AT1G08220	AT1G08220	A_84_P846783	NM_001084017	ref|Arabidopsis thaliana unknown protein (AT1G08220) mRNA, complete cds [NM_001084017]	ACAGGAAAGATCTTCAGTTGGTTTGAGGTTTCATTTATAGACAAATGGCTGCTGGGCTTG
1	2.56	10.71	1.36	10.03	0.2	11.39	0	0.00055863	0.0197886	0.00176727	0.110687	AT5G13660	AT5G13660	A_84_P137729	NM_001125746	ref|Arabidopsis thaliana unknown protein (AT5G13660) mRNA, complete cds [NM_001125746]	AATTTCAACACATGGAAAGCTTCATATCACGTTGCTAGACTTGAACTTCAGCGTATCTAT
2	2.4	10.04	1.26	9.41	0.1	10.67	0.1	0.00055914	0.0197886	0.0033019	0.141797	AT5G59550	AT5G59550	A_84_P820634	NM_125347	ref|Arabidopsis thaliana zinc finger (C3HC4-type RING finger) family protein (AT5G59550) mRNA, complete cds [NM_125347]	TCTACTGAAGTAAGATCGATCAATAACAACCGTAGATCCGTGATTAGACGCCGGAGATCC
1	2.55	9.51	1.35	8.84	0.2	10.19	0.1	0.00055954	0.0197886	0.00183344	0.112494	SCRM2	AT1G12860	A_84_P15537	NM_101157	ref|Arabidopsis thaliana SCRM2 (SCREAM 2); DNA binding / transcription factor (SCRM2) mRNA, complete cds [NM_101157]	TGTTTTCCGCGCTGAGCAATGTCAAGAAGACCATGACGTGTTACCTGAACAAATCAAAGC
1	3.94	11.6	1.98	10.61	0.2	12.59	0.3	0.00056072	0.0197886	3.556e-05	0.024	AT2G47540	AT2G47540	A_84_P513687	NM_130322	ref|Arabidopsis thaliana pollen Ole e 1 allergen and extensin family protein (AT2G47540) mRNA, complete cds [NM_130322]	TAGAAAACAAGCTTAAGATGAAGCTTTTCACCGTTGGCCCTTTCGTCTTCTCCTCTGAGG
1	2.11	12.03	1.08	11.49	0.2	12.57	0.1	0.00056143	0.0197886	0.0109054	0.219468	ATRBL1	AT2G29050	A_84_P755055	NM_001084504	ref|Arabidopsis thaliana ATRBL1 (Arabidopsis thaliana Rhomboid-like 1) (ATRBL1) mRNA, complete cds [NM_001084504]	TTCTTCCACATGTAGACAACTTTGCCCATCTTGGAGGATTCACATCAGGGTTTCTTCTAG
1	2.03	10.79	1.02	10.28	0.1	11.3	0.1	0.00056163	0.0197886	0.0140424	0.244042	AT5G04840	AT5G04840	A_84_P141179	NM_120566	ref|Arabidopsis thaliana bZIP protein (AT5G04840) mRNA, complete cds [NM_120566]	AAGGACAGCTTCGTCCCACTTGGACTGGAATTTGCTAGATCTGACCAAACTCAATCTCAA
1	2	12.29	1	11.79	0.1	12.79	0.1	0.0005623	0.0197886	0.0167836	0.26189	TA28050_3702		A_84_P809469	TA28050_3702	Unknown	AAATCACTGTTTGGACTGTAATGGGAGTTAAGAGAGCACCAAAAATGTGTGCTTCTGTGG
1	2.49	13.7	1.31	13.04	0.2	14.36	0.1	0.0005643	0.0198136	0.00230013	0.122511	AT5G66440	AT5G66440	A_84_P309023	NM_126042	ref|Arabidopsis thaliana unknown protein (AT5G66440) mRNA, complete cds [NM_126042]	CGATAGAAGCTTTCATAGCAAAACAGAGGATGTTTCGTCGTCAAGAATCTTTAGCCGTCG
1	2.18	12.71	1.12	12.15	0.1	13.28	0.1	0.00056651	0.0198136	0.00828014	0.198005	AT2G37790	AT2G37790	A_84_P17302	NM_129335	ref|Arabidopsis thaliana aldo/keto reductase family protein (AT2G37790) mRNA, complete cds [NM_129335]	TGCGAGGCATGTCATTTGTTCATGAGACGAGTCCATATAAGAGTCTTGAAGAACTCTGGG
1	2.22	14.25	1.15	13.68	0.2	14.82	0.1	0.00056692	0.0198136	0.00646953	0.179921	AT1G26665	AT1G26665	A_84_P516094	NM_102429	ref|Arabidopsis thaliana unknown protein (AT1G26665) mRNA, complete cds [NM_102429]	TAGAATATAATGACTGAGTCGATGAATGTGATGTAACACGAACAATCCCAAGTGGAATTT
1	2.1	11.16	1.07	10.63	0.1	11.7	0.1	0.00057038	0.0198697	0.00816922	0.196705	EF183205		A_84_P791149	EF183205	gb|Arabidopsis thaliana clone asmbl_2510 unknown mRNA sequence [EF183205]	GGTCTCAACTTTGTCGACGACTATTACTTCCTTACAGGAATTAGTTTTCTCTGGTGGGCT
1	2.19	9.71	1.13	9.14	0.1	10.27	0.1	0.00057073	0.0198697	0.00705891	0.184404	XIB	AT1G04160	A_84_P857938	NM_100297	ref|Arabidopsis thaliana XIB (MYOSIN XI B); motor (XIB) mRNA, complete cds [NM_100297]	TCGTCAATGTGCAACTATTTAACAGCCTTCTACTGCGTAAAGAGTGTTGTACATTCAGCA
2	2.4	13.47	1.26	12.84	0.1	14.1	0.2	0.00057243	0.0198697	0.00347873	0.144319	CBL	AT3G57050	A_84_P18465	NM_180382	ref|Arabidopsis thaliana CBL (cystathionine beta-lyase); cystathionine beta-lyase (CBL) mRNA, complete cds [NM_180382]	GCAGGAATTGAAGATGTTGATGATTTGATATCTGATCTTGACATTGCCTTCAAAACCTTC
1	2.7	11.58	1.44	10.87	0.2	12.3	0	0.00057254	0.0198697	0.00110296	0.0937519	AT3G61670	AT3G61670	A_84_P246405	NM_116032	ref|Arabidopsis thaliana unknown protein (AT3G61670) mRNA, complete cds [NM_116032]	TAGAGGACTTCCTCCGGACAGAGATAGATCCTACATTGTTGACATAACGGGTAGAGTCAT
1	2.7	13.42	1.43	12.7	0.1	14.14	0.2	0.00057984	0.0199408	0.00095055	0.0884444	AT5G48657	AT5G48657	A_84_P785549	NM_203181	ref|Arabidopsis thaliana defense protein-related (AT5G48657) mRNA, complete cds [NM_203181]	ACAAAGTGAAAGAAGATAGGAACCAAGCGAGATCTTACAATGGAACCGATCATAGCACCC
1	2.48	11.67	1.31	11.02	0.2	12.33	0	0.00058031	0.0199408	0.00256603	0.128643	AT5G62650	AT5G62650	A_84_P849331	NM_125660	ref|Arabidopsis thaliana unknown protein (AT5G62650) mRNA, complete cds [NM_125660]	TTGTCACGTAGAGGTGATGACCAGTAACGAAACACATCCTGATGGGTCATAACCTATCTT
1	2.12	13.45	1.08	12.9	0.2	13.99	0	0.00058043	0.0199408	0.0107436	0.217956	AT4G02720	AT4G02720	A_84_P16613	NM_116506	ref|Arabidopsis thaliana unknown protein (AT4G02720) mRNA, complete cds [NM_116506]	TTAGAAAAGAAAACCAGGTTTACAGTGCTGAAGACAAACGGGCATTGGCCATGTTTAACT
1	2.78	12.12	1.48	11.38	0.2	12.86	0.1	0.00058121	0.0199408	0.00076037	0.0846897	AT4G01730	AT4G01730	A_84_P563499	NM_116403	ref|Arabidopsis thaliana zinc ion binding (AT4G01730) mRNA, complete cds [NM_116403]	GCCGAAGCAAAAATACAGAACTAACTTTGACTTGAAGCTAACTGAAGTCTCTAGGGAGCT
1	2.26	13.1	1.17	12.52	0.2	13.69	0	0.00058124	0.0199408	0.00627935	0.17915	AT5G19750	AT5G19750	A_84_P20760	NM_121980	ref|Arabidopsis thaliana peroxisomal membrane 22 kDa family protein (AT5G19750) mRNA, complete cds [NM_121980]	GTAGTGGCTTTGGCTTGGAATGTGATTTTATCATTCAAAGCTCACAAAGAAGTTGTTGCA
1	2.08	13.09	1.05	12.56	0.2	13.61	0	0.00058196	0.0199408	0.0116393	0.225601	ATG3	AT5G61500	A_84_P815988	NM_125543	ref|Arabidopsis thaliana ATG3 (ATG3) mRNA, complete cds [NM_125543]	CGGCATGGAGCTGTTATGAAGAAAATCATTGATGTATTAATGTCGCGTGGAGTAGAACCT
2	2.47	14.26	1.3	13.61	0.2	14.91	0.1	0.00058341	0.0199408	0.00278089	0.134064	CR88	AT2G04030	A_84_P23858	NM_126439	ref|Arabidopsis thaliana CR88; ATP binding (CR88) mRNA, complete cds [NM_126439]	AAAGCTCGACTGTGAATGAAGGAGATGACAAAAGCGGAGAAACAGAGGTAGTTGAACCAT
2	2.68	14.09	1.42	13.37	0.2	14.8	0	0.00059047	0.0200936	0.00120124	0.0968271	AT4G32330	AT4G32330	A_84_P764433	NM_001125622	ref|Arabidopsis thaliana unknown protein (AT4G32330) mRNA, complete cds [NM_001125622]	TATCTGAAGCGGTTGCTGTTGAGCATTAAAAACTCTGCGGTACGATCATTACTCTCAAGA
1	2.03	7.26	1.02	6.75	0.2	7.77	0	0.0005906	0.0200936	0.0157779	0.25454	TA30510_3702		A_84_P813906	TA30510_3702	Unknown	GCACCAAAAAGCTGATGCTTTACGTGAAGCAGCGATATGTTCTTTCGTCTTAAAAGACCT
1	2.08	9.79	1.06	9.27	0.1	10.32	0.1	0.00059099	0.0200936	0.0121137	0.229968	AT1G61430	AT1G61430	A_84_P797669	NM_104824	ref|Arabidopsis thaliana S-locus protein kinase, putative (AT1G61430) mRNA, complete cds [NM_104824]	CCAAAGAGATTTGAGATCATTGAAGGTATTGCACGTGGACTTCTCTATCTCCACCGTGAC
1	2.2	15.04	1.14	14.48	0.2	15.61	0.1	0.00059269	0.0201105	0.00810686	0.196564	AT4G02930	AT4G02930	A_84_P22289	NM_116527	ref|Arabidopsis thaliana elongation factor Tu, putative / EF-Tu, putative (AT4G02930) mRNA, complete cds [NM_116527]	AGTTAATCATGCCTGTCCCACTCGAAACAGGTCAAAGATTTGCCTTAAGGGAAGGAGGTA
1	2.17	12.39	1.12	11.83	0.2	12.95	0	0.00059308	0.0201105	0.00873941	0.202457	AT1G53460	AT1G53460	A_84_P116732	NM_104224	ref|Arabidopsis thaliana unknown protein (AT1G53460) mRNA, complete cds [NM_104224]	TTTCAAGATTGCTGACGGAGATTCAGAACCTAAGCCGAACTATCTGTACTCCTCTCGCAT
1	3.16	13.33	1.66	12.5	0.1	14.16	0.2	0.00059829	0.02019	0.00019505	0.0484615	ATNEK5	AT3G20860	A_84_P14571	NM_112977	ref|Arabidopsis thaliana ATNEK5 (NIMA-RELATED KINASE5); ATP binding / kinase/ protein kinase/ protein serine/threonine kinase/ protein tyrosine kinase (ATNEK5) mRNA, complete cds [NM_112977]	TTCATCAAGAGAAACCGCTATTTGGCTTACGAAGAGTCTCATGAATGTAAAGAGAAAGCA
1	2.33	12.88	1.22	12.27	0.2	13.49	0	0.0005999	0.0202143	0.00447094	0.157704	AY063910		A_84_P23063	AY063910	gb|Arabidopsis thaliana putative mudrA protein (At3g06940) mRNA, complete cds [AY063910]	AGCTACAGTGTAGCAAGTGCAAGGGACTAGGACATAACAAGAAAACATGCAAAGCTACTT
1	2.15	14.15	1.11	13.59	0.2	14.7	0	0.00060549	0.0203437	0.00959018	0.210212	AT1G15200	AT1G15200	A_84_P18046	NM_101388	ref|Arabidopsis thaliana protein-protein interaction regulator family protein (AT1G15200) mRNA, complete cds [NM_101388]	AACCATCAAGGAGGAAGTGGCAACTGATACAGTTAAAGCAGAAGCAGTGGAGGAAGATAT
1	2.09	8.68	1.07	8.15	0.2	9.21	0.1	0.00060813	0.0203437	0.0119594	0.22896	AT5G49110	AT5G49110	A_84_P598527	NM_001125928	ref|Arabidopsis thaliana unknown protein (AT5G49110) mRNA, complete cds [NM_001125928]	CCCCGAAATGCTAGTTCAGTATCATCACCAGGATTAGATTCTGATAAAACAATAGCAGCA
1	2.52	12.7	1.33	12.04	0.2	13.37	0.1	0.00061245	0.0203437	0.00204387	0.117141	AT5G10020	AT5G10020	A_84_P13005	NM_121040	ref|Arabidopsis thaliana leucine-rich repeat transmembrane protein kinase, putative (AT5G10020) mRNA, complete cds [NM_121040]	GGTGCATTCTCTCTGTCAATGAAAGGCCTAACATCAGACAAGTTCTTGATCATCTTACTT
1	2.51	12.34	1.33	11.68	0.2	13.01	0	0.00061262	0.0203437	0.00223485	0.120741	AT5G03220	AT5G03220	A_84_P21495	NM_120400	ref|Arabidopsis thaliana transcriptional co-activator-related (AT5G03220) mRNA, complete cds [NM_120400]	AAAGAAGAAGAGAAGAAGCACAGCGACTTCTAAAGGATGCTTACCTCACTTTAGATGGTC
1	2.13	14.73	1.09	14.18	0.2	15.28	0	0.00061282	0.0203437	0.00875524	0.202616	NMT1	AT3G18000	A_84_P16911	NM_125084	ref|Arabidopsis thaliana NMT1 (MYRISTOYL-COA:PROTEIN N-MYRISTOYLTRANSFERASE); glycylpeptide N-tetradecanoyltransferase/ myristoyltransferase (NMT1) mRNA, complete cds [NM_125084]	GGACAACTTCATTACTATCTCTACAATTACCGTTTGAAAAGTGCCTTGAAGCCAGCGGAA
1	2.07	12.06	1.05	11.54	0.2	12.58	0	0.00061287	0.0203437	0.011172	0.222261	TTR1	AT5G44870	A_84_P20652	NM_180802	ref|Arabidopsis thaliana TTR1; protein binding / transcription factor (TTR1) mRNA, complete cds [NM_180802]	GCAACATGGAAGCCCAAGGGAAGAACTCTAGTGATGATAGGGAGGTCAATTTACCTAGTA
1	2.28	13.17	1.19	12.58	0.2	13.76	0	0.00061303	0.0203437	0.00520044	0.164796	FLS3	AT5G63590	A_84_P21669	NM_125754	ref|Arabidopsis thaliana FLS3 (FLAVONOL SYNTHASE 3); flavonol synthase (FLS3) mRNA, complete cds [NM_125754]	AGTTTAAGCCTTATGTCTACAAAGACTACAAATTTCGTAAGCTTAAGAAGCTTCTTCTCG
1	2.03	9.19	1.02	8.68	0.1	9.7	0.1	0.00061323	0.0203437	0.0152162	0.251582	AT4G30180	AT4G30180	A_84_P137779	NM_119164	ref|Arabidopsis thaliana transcription factor/ transcription regulator (AT4G30180) mRNA, complete cds [NM_119164]	ATTAAATGTCTTGAGTTGCAGACGATTGCTCTCAAGTCCATTGTTCAAGATAGTACTTGA
2	2.23	15.19	1.16	14.61	0.2	15.77	0.1	0.00061479	0.0203437	0.006351	0.17972	WLIM1	AT1G10200	A_84_P815961	NM_100894	ref|Arabidopsis thaliana WLIM1; transcription factor/ zinc ion binding (WLIM1) mRNA, complete cds [NM_100894]	ATTGAGAAGGTATCGGTGAATGGAACATTGTACCACAAGAGCTGCTTCAAGTGTACACAT
1	2.04	13.6	1.03	13.09	0.2	14.12	0.1	0.00061512	0.0203437	0.0145904	0.247851	AT3G10220	AT3G10220	A_84_P20195	NM_111857	ref|Arabidopsis thaliana tubulin folding cofactor B (AT3G10220) mRNA, complete cds [NM_111857]	AGGCCTGACAAAGTAAAGGTTGGTGATTATCCGGAAAGAGACCCTTTCGAGGAAGATGAA
2	2.6	11.73	1.38	11.04	0.2	12.42	0	0.00061609	0.0203437	0.00154471	0.107963	VLN1	AT2G29890	A_84_P12512	NM_001036367	ref|Arabidopsis thaliana VLN1 (VILLIN-LIKE 1); actin binding / actin filament binding (VLN1) mRNA, complete cds [NM_001036367]	GAAGAGAGATTTGGAATGGCGAAATCTGAGTTCTATGCACTTCCAAAGTGGAAACAGAAT
1	2.02	10.54	1.01	10.03	0.1	11.05	0.1	0.00061656	0.0203437	0.0137636	0.241704	CIB5	AT1G26260	A_84_P19103	NM_102390	ref|Arabidopsis thaliana CIB5 (CRYPTOCHROME-INTERACTING BASIC-HELIX-LOOP-HELIX 5); DNA binding / transcription factor (CIB5) mRNA, complete cds [NM_102390]	ACATGGATATGAAAGTGATCACCACAATCTTGTCCACATGAACCATGAAACCGGCACTGC
1	2.2	12.62	1.14	12.05	0.2	13.19	0	0.00061799	0.0203437	0.00761636	0.191659	AT4G26310	AT4G26310	A_84_P10065	NM_118764	ref|Arabidopsis thaliana elongation factor P (EF-P) family protein (AT4G26310) mRNA, complete cds [NM_118764]	ATTCAGGTACCATCTTATCTCGAGGCAGGTGAAAAGATTGTGATAAACACTGAGGATGAC
1	2.35	9.72	1.24	9.1	0.2	10.34	0.1	0.00061815	0.0203437	0.00413905	0.152417	AT3G07890	AT3G07890	A_84_P824654	NM_111668	ref|Arabidopsis thaliana RabGAP/TBC domain-containing protein (AT3G07890) mRNA, complete cds [NM_111668]	TTTGGGATCCAAAGCAGACGTGATTTAACGATGGAGCTACAATCTCAGATTCCGATTCTC
1	2.58	11.87	1.37	11.18	0.2	12.55	0	0.00062109	0.0203437	0.00173764	0.11036	TOM2B	AT1G32370	A_84_P752961	NM_179409	ref|Arabidopsis thaliana TOM2B (TOBAMOVIRUS MULTIPLICATION 2B) (TOM2B) mRNA, complete cds [NM_179409]	TGTTCATCTAAACACAGTAACCCAGTTACTTGAAAACATGGAAAGCACACAGCTTCGTGC
1	2.07	13.16	1.05	12.64	0.2	13.69	0.1	0.0006213	0.0203437	0.0128521	0.236057	SNX2a	AT5G58440	A_84_P12189	NM_125230	ref|Arabidopsis thaliana SNX2a (SORTING NEXIN 2a); phosphoinositide binding (SNX2a) mRNA, complete cds [NM_125230]	ACATGATGAAGGGTTTTGTTGTTAACCAGGTTGGATACGCAGAGAAAATGGGAAACGTCT
1	2.4	11.59	1.26	10.96	0.2	12.22	0.1	0.0006222	0.0203437	0.00350332	0.144808	AT1G09800	AT1G09800	A_84_P14216	NM_100853	ref|Arabidopsis thaliana tRNA pseudouridine synthase family protein (AT1G09800) mRNA, complete cds [NM_100853]	ACGTGAATTTACTTCATTTCCGCAACAATGGGCGAGGAGTCACCAATATTGGTTTTTGTT
1	2.15	13.38	1.1	12.83	0.2	13.93	0.1	0.00062493	0.0203437	0.0090843	0.205293	ATARFB1B	AT5G17060	A_84_P788970	NM_121712	ref|Arabidopsis thaliana ATARFB1B; GTP binding (ATARFB1B) mRNA, complete cds [NM_121712]	TGCTGATGAAGAGTTGTATCATCTGAAAAACCTTCTCTTTGGGGTCATCTTTGTCCGATT
1	2.08	14.49	1.05	13.96	0.2	15.01	0.1	0.00062552	0.0203437	0.0130723	0.236641	AT1G16350	AT1G16350	A_84_P12370	NM_101501	ref|Arabidopsis thaliana inosine-5'-monophosphate dehydrogenase, putative (AT1G16350) mRNA, complete cds [NM_101501]	GGTGCAGCACAGATAGAAGGTGGAATCCATGGACTGGTGTCTTACGAAAAGAAATCGTTT
1	2.67	15.38	1.41	14.67	0.2	16.08	0	0.00062657	0.0203437	0.00124494	0.0975667	LSP1	AT5G35620	A_84_P11165	NM_203123	ref|Arabidopsis thaliana LSP1 (LOSS OF SUSCEPTIBILITY TO POTYVIRUS 1); RNA 7-methylguanosine cap binding / RNA binding / translation initiation factor (LSP1) mRNA, complete cds [NM_203123]	CTTGATGTCACCGACAAGATAACTTTCAATAACCATGATGATTCCAGAAGAAGCCGGTTC
1	2.47	9.03	1.31	8.38	0.2	9.68	0.1	0.00062776	0.0203437	0.00256939	0.128669	AT5G60340	AT5G60340	A_84_P22601	NM_125427	ref|Arabidopsis thaliana maoC-like dehydratase domain-containing protein (AT5G60340) mRNA, complete cds [NM_125427]	TGCTTCAAGAACCACAACGAACTTGTTGTTATTGATGGTGAAGCTACTGCAATTTTACCA
1	2.14	13.3	1.1	12.76	0.2	13.85	0	0.00062919	0.0203437	0.0100167	0.21386	ARA12	AT5G67360	A_84_P801124	NM_126136	ref|Arabidopsis thaliana ARA12; serine-type endopeptidase (ARA12) mRNA, complete cds [NM_126136]	CATCTACGATCTAACGACGGAGGATTACTTAGGCTTCCTCTGCGCATTGAATTACACATC
1	2.3	14.47	1.2	13.86	0.2	15.07	0	0.00063059	0.0203437	0.005354	0.167317	AL2	AT3G11200	A_84_P13671	NM_111955	ref|Arabidopsis thaliana AL2 (ALFIN-LIKE 2); DNA binding / methylated histone residue binding (AL2) mRNA, complete cds [NM_111955]	GCTGTGATGTTTGTGAACGTTGGTACCATGGAAAATGCGTCAAGATAACTCCGGCTAAAG
1	2.04	14.64	1.03	14.13	0.2	15.16	0	0.00063415	0.0203437	0.0100794	0.213486	AT4G30140	AT4G30140	A_84_P14808	NM_119160	ref|Arabidopsis thaliana GDSL-motif lipase/hydrolase family protein (AT4G30140) mRNA, complete cds [NM_119160]	AGTGATAAATACTGTGGTGGCTAACGCAGCGTTTAACGGACCTATAGCTAGTCCGTTCAA
1	2.27	13.54	1.18	12.95	0.2	14.13	0	0.00063426	0.0203437	0.00586944	0.174616	AT4G23910	AT4G23910	A_84_P207988	NM_118523	ref|Arabidopsis thaliana unknown protein (AT4G23910) mRNA, complete cds [NM_118523]	CAACTATGGTGTTACAGTGCAAGTTCCAAGATTACCACCATGGGTTAGAGCCAGAAGATT
1	2.05	12.33	1.04	11.81	0.2	12.85	0.1	0.00063616	0.0203437	0.0139041	0.242665	AT5G18540	AT5G18540	A_84_P715804	NM_121859	ref|Arabidopsis thaliana unknown protein (AT5G18540) mRNA, complete cds [NM_121859]	TCTGATCCAAAGAATCTGTTAGTCCGATGGTTAGCCAAAGATTAGCATGATGATCTTTCT
1	2.39	13.1	1.26	12.47	0.2	13.73	0.1	0.00063653	0.0203437	0.00377444	0.148676	ATNAP7	AT3G10670	A_84_P16422	NM_111903	ref|Arabidopsis thaliana ATNAP7; ATPase, coupled to transmembrane movement of substances / protein binding / transporter (ATNAP7) mRNA, complete cds [NM_111903]	GAGAATCATTAAAACCGGAGACAACTCCTTGGCCAAACTACTGGAAAAGGAAGGCTACAA
1	2.39	8.12	1.26	7.49	0.2	8.75	0.1	0.00063845	0.0203437	0.00331358	0.142028	AT4G05030	AT4G05030	A_84_P547579	NM_116742	ref|Arabidopsis thaliana heavy-metal-associated domain-containing protein (AT4G05030) mRNA, complete cds [NM_116742]	GGCTTCGCAAGAAAGTTGGTTTCGCTGATATTATCAGCGTCACAGATGTTGACGACACTT
1	3.4	14.37	1.77	13.49	0.3	15.26	0.1	0.00064152	0.0203437	9.934e-05	0.0353701	AT2G25260	AT2G25260	A_84_P521606	NM_128083	ref|Arabidopsis thaliana unknown protein (AT2G25260) mRNA, complete cds [NM_128083]	TATTCCTTTAATTTAACTCTGTCCGAAGACTGTAGTCGTAGAAAACATACGAAGAAACGT
1	2.1	9.43	1.07	8.9	0.1	9.97	0.1	0.00064227	0.0203437	0.00943892	0.20882	PRA1.G2	AT5G56230	A_84_P829761	NM_125006	ref|Arabidopsis thaliana PRA1.G2 (PRENYLATED RAB ACCEPTOR 1.G2) (PRA1.G2) mRNA, complete cds [NM_125006]	GGCGCAATCATCGCCTTGTGGCTTATCTTTCACTTTTTCAGAGAAGATCCACTTATTCTC
1	2.37	8.64	1.24	8.02	0.2	9.26	0.1	0.00064266	0.0203437	0.00357231	0.146322	AT3G61480	AT3G61480	A_84_P852298	NM_116013	ref|Arabidopsis thaliana unknown protein (AT3G61480) mRNA, complete cds [NM_116013]	AGCAAAGCAGATCTACAGCTTTCCACAGATAAGAGAGTTGTCCATCATGACTGCAAAGAG
2	3.3	15.87	1.72	15.01	0.3	16.73	0	0.00064277	0.0203437	0.00014241	0.0423684	AT5G41520	AT5G41520	A_84_P12129	NM_123516	ref|Arabidopsis thaliana 40S ribosomal protein S10 (RPS10B) (AT5G41520) mRNA, complete cds [NM_123516]	TTAATCTCCCATCTGAGATTGTTCCTGCTACTTTGAAGAAGCAACAGAAGCCTCTTGGTC
1	2.05	13.48	1.04	12.96	0.1	14	0.1	0.00064447	0.0203654	0.0111305	0.221922	AT1G04970	AT1G04970	A_84_P10645	NM_179262	ref|Arabidopsis thaliana lipid-binding serum glycoprotein family protein (AT1G04970) mRNA, complete cds [NM_179262]	ACTTCAGAATGCGGAAATCATCTGCTCAGAATCTGAAATCACAGTTTGCAGCGATGTCGC
1	2.24	7.78	1.16	7.19	0.1	8.36	0.2	0.0006455	0.0203837	0.00613348	0.177906	AT5G39220	AT5G39220	A_84_P14955	NM_123284	ref|Arabidopsis thaliana hydrolase, alpha/beta fold family protein (AT5G39220) mRNA, complete cds [NM_123284]	CCACATGTTGAGAATCCTAAACACATTGTGAAGCTGATATCAGATTTCGCCAGTGGAAAG
1	2.83	14.32	1.5	13.57	0.2	15.07	0.1	0.0006509	0.0204827	0.00063609	0.078376	AT2G41480	AT2G41480	A_84_P21103	NM_129711	ref|Arabidopsis thaliana electron carrier/ heme binding / peroxidase (AT2G41480) mRNA, complete cds [NM_129711]	ATTAAGATGAGTTCCATTGATGTAAAGACTGACGTTGATGGCGAGGTTAGGAAAGTTTGT
1	3.24	10.43	1.69	9.58	0.2	11.28	0.2	0.00065423	0.0205063	0.00017346	0.0469701	AtGDU6	AT3G30725	A_84_P543942	NM_180319	ref|Arabidopsis thaliana AtGDU6 (Arabidopsis thaliana GLUTAMINE DUMPER 6) (AtGDU6) mRNA, complete cds [NM_180319]	AAGGACGCTAAGCCTATTACAAGAGAGTACTTACCTAAGATCGTGGTGATTTTGGCCGGA
2	2.28	15.98	1.19	15.38	0.2	16.57	0.1	0.00065449	0.0205063	0.00555029	0.169698	ATPPC1	AT1G53310	A_84_P10507	NM_001036102	ref|Arabidopsis thaliana ATPPC1 (PHOSPHOENOLPYRUVATE CARBOXYLASE 1); catalytic/ phosphoenolpyruvate carboxylase (ATPPC1) mRNA, complete cds [NM_001036102]	GCCAGGACTTGAAGATACACTCATCTTGACGATGAAGGGTATTGCTGCTGGTCTACAAAA
1	2.56	13.87	1.36	13.19	0.2	14.54	0	0.00065461	0.0205063	0.00179186	0.111302	AT5G46730	AT5G46730	A_84_P810056	NM_124043	ref|Arabidopsis thaliana glycine-rich protein (AT5G46730) mRNA, complete cds [NM_124043]	TATGCCCCATGAGGAAACCAACTTAAGATCAGCCAAAAGAAAGGCTGAAAAATAAAAGAT
1	2.08	14.16	1.06	13.63	0.2	14.69	0	0.00065699	0.0205063	0.0124264	0.233355	AT1G28510	AT1G28510	A_84_P266350	NM_102619	ref|Arabidopsis thaliana unknown protein (AT1G28510) mRNA, complete cds [NM_102619]	TTGAGGAGTTTCTGATTCTCTCCTCTATATACATGTACCATCCATCATCAAAAACAATCT
1	2.21	18.15	1.15	17.57	0.2	18.72	0.1	0.00065871	0.0205063	0.00673313	0.181018	AAC1	AT2G37620	A_84_P808375	NM_180210	ref|Arabidopsis thaliana AAC1 (ADP/ATP CARRIER 1); ATP:ADP antiporter/ binding (AAC1) mRNA, complete cds [NM_180210]	AGACTTAGGGAGGCATGTGCCCTAAACCAAATTTTATATCGTTCTGACGCCAACTTTTTT
1	2.51	13.93	1.33	13.27	0.2	14.59	0.1	0.00066252	0.0205441	0.00219752	0.121038	AT1G29050	AT1G29050	A_84_P10048	NM_102646	ref|Arabidopsis thaliana unknown protein (AT1G29050) mRNA, complete cds [NM_102646]	CCAGTGACCTTGCTCGATATCACAACTTTGTCTCAGTTGAGAAAAGATGCTCATCCTTCT
1	2.02	11.76	1.01	11.25	0.1	12.27	0.1	0.00066265	0.0205441	0.0159955	0.25586	AT4G28310	AT4G28310	A_84_P85229	NM_118971	ref|Arabidopsis thaliana unknown protein (AT4G28310) mRNA, complete cds [NM_118971]	AGCTTGAGAAATCCACCCCTGTGAAACTCGAATCTGGAAGGAAGAAGAAGAGATCTGGTT
1	2.86	15.36	1.52	14.61	0.2	16.12	0.1	0.00066285	0.0205441	0.00061115	0.0785114	UXS3	AT5G59290	A_84_P16920	NM_125319	ref|Arabidopsis thaliana UXS3 (UDP-GLUCURONIC ACID DECARBOXYLASE 3); UDP-glucuronate decarboxylase/ catalytic (UXS3) mRNA, complete cds [NM_125319]	CAAAGGTGAAGCTCAGAGAAGGACTTCCTCTCATGGAAGAAGATTTCCGACTAAGGCTTA
1	3.03	14.66	1.6	13.86	0.2	15.46	0.1	0.00066641	0.0206122	0.00029801	0.0591053	AA042749		A_84_P770302	AA042749	tc|Crossosoma bigelovii small subunit ribosomal RNA (mtSSU) gene, partial sequence; mitochondrial gene for mitochondrial product, partial (90%) [TC390170]	TAAGAAGTGCGAAAGGGCTTTTCTCGCTTGTTTAGTAAAGTCAAGTTTTTGACCCAGGTG
1	2.76	15.68	1.46	14.95	0.2	16.41	0.1	0.0006694	0.0206742	0.00092172	0.0881184	MTO1	AT3G01120	A_84_P21137	NM_110977	ref|Arabidopsis thaliana MTO1 (METHIONINE OVERACCUMULATION 1); cystathionine gamma-synthase (MTO1) mRNA, complete cds [NM_110977]	TAACTTGGTTCGTTTCAGCTTTGGAGTTGAAGACTTTGAAGATGTCAAAGCTGACATTCT
1	3.13	9.73	1.65	8.91	0.3	10.56	0.1	0.00066979	0.0206742	0.00024042	0.0535566	AT4G24970	AT4G24970	A_84_P530794	NM_118629	ref|Arabidopsis thaliana ATP-binding region, ATPase-like domain-containing protein (AT4G24970) mRNA, complete cds [NM_118629]	ATGAAGAAAGAGCAAGAGAATCTGATTGAGATATTCTCAGAGGAAAGAGACCGACGTGAT
2	2.04	11.73	1.03	11.21	0.1	12.24	0.2	0.00067026	0.0206747	0.0138097	0.241951	AT4G38510	AT4G38510	A_84_P813741	NM_001036730	ref|Arabidopsis thaliana vacuolar ATP synthase subunit B, putative / V-ATPase B subunit, putative / vacuolar proton pump B subunit, putative / V-ATPase_ (AT4G38510) mRNA, complete cds [NM_001036730]	CTAAATACCAAGAAATTGTCAATATCCGTCTTGGGGATGGAACTACCCGACGTGGTCAAG
1	2.49	12.52	1.31	11.86	0.2	13.18	0	0.0006817	0.0207873	0.00233746	0.123916	ECHIA	AT4G16210	A_84_P823801	NM_117717	ref|Arabidopsis thaliana ECHIA (ENOYL-COA HYDRATASE/ISOMERASE A); catalytic (ECHIA) mRNA, complete cds [NM_117717]	AACCATGTGGTTGAAGAAGGAGAAGCGTTTAAAGAAAGCTAGAGAAATCGCAGAGGCTAT
1	2.17	10.9	1.12	10.34	0.2	11.46	0	0.00068316	0.0207995	0.00833268	0.198422	AT4G40045	AT4G40045	A_84_P860129	NM_120169	ref|Arabidopsis thaliana unknown protein (AT4G40045) mRNA, complete cds [NM_120169]	AAATCTCCTTCATTAATCTTGAGAACAAATGCTCAAAATGGCAACGACTCGGCCAAGGAG
1	2.31	11.07	1.21	10.47	0.2	11.67	0.1	0.0006847	0.0208079	0.00476055	0.161132	AT1G08120	AT1G08120	A_84_P840594	NM_100688	ref|Arabidopsis thaliana unknown protein (AT1G08120) mRNA, complete cds [NM_100688]	CTTGGCTCACGGTGATTTGACCACATCAAATATGTTAGTCAGAAGTGGAACAAATCAGGC
1	7.12	7.86	2.83	6.44	0.1	9.28	0.5	0.00068715	0.0208421	7.1e-07	0.00177778	AT3G10710	AT3G10710	A_84_P22106	NM_111907	ref|Arabidopsis thaliana pectinesterase family protein (AT3G10710) mRNA, complete cds [NM_111907]	TTAAGTGGAAGGGTTTGAGGTTTCTTAGTACGAAGGAAGCGAATAGGTTTACGGTGAAAC
1	2.57	15.15	1.36	14.47	0.2	15.83	0	0.00069271	0.0208519	0.00183874	0.112362	ATRBP45A	AT5G54900	A_84_P241175	NM_124872	ref|Arabidopsis thaliana ATRBP45A (RNA-binding protein 45A); RNA binding (ATRBP45A) mRNA, complete cds [NM_124872]	GATGAGCGATTGTGTCTTATTAGGACTTCTAGATTAAAAGTGCTCTCTTTTTGTTTGAGT
1	2.43	9.17	1.28	8.53	0.2	9.82	0	0.00069299	0.0208519	0.00311827	0.138243	AT5G43210	AT5G43210	A_84_P857608	NM_123687	ref|Arabidopsis thaliana endo/excinuclease amino terminal domain-containing protein (AT5G43210) mRNA, complete cds [NM_123687]	GACGAAGACATGAGTCAGAGTGATGCTTTGCTACAACACCGTAGGAGAGCTTTAAACAAA
1	8.42	8.76	3.07	7.22	0.1	10.3	0.6	0.00069734	0.020903	1.8e-07	0.00053333	RAP2.11	AT5G19790	A_84_P23598	NM_121984	ref|Arabidopsis thaliana RAP2.11 (related to AP2 11); DNA binding / transcription factor (RAP2.11) mRNA, complete cds [NM_121984]	GACAACATGAATGCAGAATATGCAATTTTCGATCCTACCGATCCCATTTGGGATCTCCCT
1	2.1	12.81	1.07	12.28	0.2	13.35	0.1	0.00070158	0.020903	0.00977727	0.212869	PIS2	AT4G38570	A_84_P22408	NM_120018	ref|Arabidopsis thaliana PIS2 (PROBABLE CDP-DIACYLGLYCEROL--INOSITOL 3-PHOSPHATIDYLTRANSFERASE 2); phosphotransferase, for other substituted phosphate _ (PIS2) mRNA, complete cds [NM_120018]	TGAAAACGGCTGCAGATGTTTGTGTCCTGTATGACATAGAGAAACAGCATAAGAAGCCTT
1	2.13	9.53	1.09	8.98	0.2	10.07	0.1	0.0007017	0.020903	0.0104142	0.215628	EMB25	AT1G70070	A_84_P829344	NM_105675	ref|Arabidopsis thaliana EMB25 (EMBRYO DEFECTIVE 25); ATP-dependent helicase/ RNA helicase (EMB25) mRNA, complete cds [NM_105675]	TAAGCAGCCTTTCTGACGAAGATGAGGTGTTACATATGTCCGAAGAGTATGATAACGCGG
1	2.07	10.41	1.05	9.88	0.2	10.93	0.1	0.00070439	0.0209311	0.0126747	0.235186	PSF2	AT3G12530	A_84_P834838	NM_112088	ref|Arabidopsis thaliana PSF2 (PSF2) mRNA, complete cds [NM_112088]	GACATGTATATGGTGAGATCCCTAGTCGAGGACATCAGAGATGTACGGCTTCACAAACTT
1	2.3	12.39	1.2	11.79	0.2	12.99	0.1	0.00070874	0.0209311	0.0038912	0.150137	ATRAD3	AT5G40820	A_84_P12127	NM_123447	ref|Arabidopsis thaliana ATRAD3; binding / inositol or phosphatidylinositol kinase/ phosphotransferase, alcohol group as acceptor / protein serine/thre_ (ATRAD3) mRNA, complete cds [NM_123447]	ATTATCGGTATTACATTAAATATAGATGCTCCTTTCAGCGAATTCATAGCTACAAGAGGG
1	2.56	15.07	1.36	14.39	0.2	15.74	0	0.00070937	0.0209311	0.00169138	0.109576	AT4G29735	AT4G29735	A_84_P860262	NM_119119	ref|Arabidopsis thaliana unknown protein (AT4G29735) mRNA, complete cds [NM_119119]	CTATCTTCTTCATCTATGAAGCTACATCATCCAGGAAAAACCGAAGCGTCGGAAAGGAGC
1	2.06	13.28	1.05	12.76	0.2	13.8	0	0.00070958	0.0209311	0.0134994	0.23986	AT3G43270	AT3G43270	A_84_P593738	NM_114195	ref|Arabidopsis thaliana pectinesterase family protein (AT3G43270) mRNA, complete cds [NM_114195]	GGGAACTTGTGGTTACCATCAACTGGTATCACGTTCATTGCTGGTCTAGTCTCGTAAATT
1	2.03	10.18	1.02	9.67	0.2	10.7	0	0.00071292	0.0209869	0.0153698	0.252461	AT4G28180	AT4G28180	A_84_P529024	NM_118958	ref|Arabidopsis thaliana unknown protein (AT4G28180) mRNA, complete cds [NM_118958]	AGAAGGAAGAAGATGTAACAGCTGTGAGAGACCCTGAAGTGTCCATGGAATGCTTCATCT
1	2.3	13.15	1.2	12.55	0.2	13.75	0.1	0.00071605	0.0210121	0.00489438	0.162619	AT1G03280	AT1G03280	A_84_P19907	NM_100210	ref|Arabidopsis thaliana transcription initiation factor IIE (TFIIE) alpha subunit family protein / general transcription factor TFIIE family protein (AT1G03280) mRNA, complete cds [NM_100210]	GAAATCAACAAGAATCCGCTGGTGAACCAACTTCTGGCATTCAGTCGGGTACTGTATACT
1	2.4	11.39	1.26	10.76	0.2	12.02	0	0.0007178	0.02105	0.00350456	0.144727	AT1G52630	AT1G52630	A_84_P261180	NM_202279	ref|Arabidopsis thaliana unknown protein (AT1G52630) mRNA, complete cds [NM_202279]	TTGTTCATGTACTATGGCATTTTGAGAGTCGATGAGACGCTCCTGTCTGGAAATACAAGA
1	2.24	9.96	1.16	9.37	0.2	10.54	0	0.00071878	0.0210505	0.00677037	0.181803	AT1G12620	AT1G12620	A_84_P829132	NM_101132	ref|Arabidopsis thaliana pentatricopeptide (PPR) repeat-containing protein (AT1G12620) mRNA, complete cds [NM_101132]	TGTAAGAAAGGCTCACTGTCTGAAGCAGACCTGTTGTTTAGAAAAATGGAAGAGGATGGG
1	2.43	12.47	1.28	11.83	0.2	13.11	0	0.000721	0.0210528	0.00318585	0.139327	AT2G15530	AT2G15530	A_84_P11567	NM_001124852	ref|Arabidopsis thaliana zinc finger (C3HC4-type RING finger) family protein (AT2G15530) mRNA, complete cds [NM_001124852]	TAGGAACCTTGAAATGTGGACATGAATTCCACAAGGACTGTATCAAGCAATGGGTCATGA
1	2.39	10.16	1.26	9.53	0.2	10.79	0	0.00072209	0.0210528	0.00365927	0.146695	AT3G18230	AT3G18230	A_84_P821282	NM_112707	ref|Arabidopsis thaliana octicosapeptide/Phox/Bem1p (PB1) domain-containing protein (AT3G18230) mRNA, complete cds [NM_112707]	CTTCTCAAACATGCAAACTCAGAGGCAATTTGATGATGGCGTTAGTTTGATGGCAAATCG
1	2.2	13.14	1.14	12.57	0.1	13.71	0.1	0.00072524	0.0210854	0.0063946	0.179828	IRX3	AT5G17420	A_84_P13182	NM_121748	ref|Arabidopsis thaliana IRX3 (IRREGULAR XYLEM 3); cellulose synthase (IRX3) mRNA, complete cds [NM_121748]	TTGCTTTGGGTAAGAATTGATCCTTTTGTGCTCAAGACCAAAGGACCTGACACTTCCAAG
1	2.29	10.63	1.2	10.03	0.2	11.23	0	0.00072803	0.0211034	0.00496462	0.163869	AT2G30350	AT2G30350	A_84_P525160	NM_179811	ref|Arabidopsis thaliana endo/excinuclease amino terminal domain-containing protein (AT2G30350) mRNA, complete cds [NM_179811]	GATTTGACTATGTCTCCTAATTTCATAGAGTCGTAGAAGTAATACACGAGAATTTGTGTG
3	2.33	13.86	1.22	13.25	0.2	14.47	0.1	0.00073025	0.0211158	0.00449536	0.158072	ATMS1	AT5G17920	A_84_P861549	NM_001085130	ref|Arabidopsis thaliana ATMS1; 5-methyltetrahydropteroyltriglutamate-homocysteine S-methyltransferase/ methionine synthase (ATMS1) mRNA, complete cds [NM_001085130]	AATCAACTCTTTCTGGTTTGAATGTTCTTGTCGAGACCTACTTCGCTGATATCCCTGCTG
1	2.32	12.7	1.22	12.09	0.2	13.3	0	0.00073032	0.0211158	0.00415728	0.152715	AT1G12160	AT1G12160	A_84_P19444	NM_101088	ref|Arabidopsis thaliana flavin-containing monooxygenase family protein / FMO family protein (AT1G12160) mRNA, complete cds [NM_101088]	GATGATCAACTCATCGAAGAAGTGTACCGCGAGTTCGCCAAATTGAAACCGAACCAAGAT
2	3.51	17.05	1.81	16.14	0.3	17.95	0.1	0.00073624	0.021192	7.784e-05	0.0317117	AT5G02870	AT5G02870	A_84_P809698	NM_120365	ref|Arabidopsis thaliana 60S ribosomal protein L4/L1 (RPL4D) (AT5G02870) mRNA, complete cds [NM_120365]	GTATCAGACTATGATTTCAGACAGTGACTACACCGAGTTCGATAACTTCACCCAGTGGCT
1	2.05	10.15	1.04	9.63	0.2	10.67	0.1	0.00073953	0.0212327	0.0133981	0.238905	AT5G27610	AT5G27610	A_84_P504479	NM_122643	ref|Arabidopsis thaliana DNA binding / transcription factor (AT5G27610) mRNA, complete cds [NM_122643]	TTCCTTAAACACAGCAGAGCCGATGAGTAACGGTTTCATCTCACAGGAAGGATCAGGAAA
1	2.2	16.47	1.14	15.9	0.2	17.04	0	0.00074069	0.0212526	0.00621831	0.178421	AT2G37190	AT2G37190	A_84_P16296	NM_129275	ref|Arabidopsis thaliana 60S ribosomal protein L12 (RPL12A) (AT2G37190) mRNA, complete cds [NM_129275]	GAAAGAAACCGCAAAGGAATGGAAAGGATTACGTGTAACCGTCAAGCTCACAGTGCAGAA
1	3.01	11.11	1.59	10.32	0.3	11.91	0	0.00074545	0.0213216	0.00036267	0.0650794	AT1G63670	AT1G63670	A_84_P21860	NM_001084297	ref|Arabidopsis thaliana unknown protein (AT1G63670) mRNA, complete cds [NM_001084297]	GATTCAGCAACAATTGGTGCTTGAGATCTCTCATGAGCTAAGAACAATGCAGAGAAGCAT
1	2.44	12.28	1.29	11.63	0.1	12.92	0.2	0.00075029	0.0213905	0.00251331	0.127413	AT4G25390	AT4G25390	A_84_P15732	NM_118671	ref|Arabidopsis thaliana protein kinase family protein (AT4G25390) mRNA, complete cds [NM_118671]	CTTGGGAATGCTTAAAGGAGAAGTGAATCTACCAGAGTTGCCTAGTGAGTTCTCACCATC
1	3.67	15.1	1.88	14.17	0.1	16.04	0.3	0.00075178	0.0213905	4.715e-05	0.02665	NHL3	AT5G06320	A_84_P23396	NM_120715	ref|Arabidopsis thaliana NHL3 (NHL3) mRNA, complete cds [NM_120715]	TCTTACCTCTAATTCAACCAGCGGGTTTGTTTTTCAGCCGACCAAGTGTGACGTTGACTT
1	2.11	12.27	1.08	11.73	0.2	12.81	0	0.00075337	0.0213905	0.0111756	0.222234	AT1G06890	AT1G06890	A_84_P849277	NM_001084002	ref|Arabidopsis thaliana transporter-related (AT1G06890) mRNA, complete cds [NM_001084002]	ATCCATAGGACTATTGAACCTCAGCCTGGGCTTTAATTCTGTCGGTTTTTACCAGATGAC
1	2.04	13.97	1.03	13.45	0.2	14.48	0.1	0.00075676	0.0213905	0.0131751	0.237363	AT3G49490	AT3G49490	A_84_P822884	NM_114809	ref|Arabidopsis thaliana unknown protein (AT3G49490) mRNA, complete cds [NM_114809]	TGAGTGATGTTATGGATAGATTCCAGATACTGAAACGCCGGGAAGCTGAACAAGTGAAGA
1	2.3	11.36	1.2	10.76	0.2	11.97	0	0.00075758	0.0213905	0.00511508	0.164746	AT3G42660	AT3G42660	A_84_P850177	NM_114133	ref|Arabidopsis thaliana nucleotide binding (AT3G42660) mRNA, complete cds [NM_114133]	CCTCCAGCTTCGATTCAGACTAGTGAAAACACAGAAGCAGTTATGAAATCTTCTGCAACT
1	2.47	11.2	1.3	10.55	0.2	11.85	0.1	0.0007585	0.0213905	0.00255117	0.128468	FLS4	AT5G63595	A_84_P837596	NM_148158	ref|Arabidopsis thaliana FLS4 (FLAVONOL SYNTHASE 4); flavonol synthase/ oxidoreductase (FLS4) mRNA, complete cds [NM_148158]	TCAGTCAATTATGCATTCTGGCCTAAGAATCCTCCTGAATACAGAGAGGTGACTGAGGAG
1	2.53	13	1.34	12.33	0.2	13.67	0.1	0.0007588	0.0213905	0.00199752	0.116402	AT5G16280	AT5G16280	A_84_P14125	NM_121633	ref|Arabidopsis thaliana unknown protein (AT5G16280) mRNA, complete cds [NM_121633]	AACTTAACTGGGAGCTATCTGAGCATGAAAGTGCAACATCATCAGGGACATGCCAAGGTT
1	2.2	11.93	1.14	11.36	0.2	12.5	0.1	0.00075894	0.0213905	0.00725042	0.187351	AT5G09670	AT5G09670	A_84_P176894	NM_121004	ref|Arabidopsis thaliana loricrin-related (AT5G09670) mRNA, complete cds [NM_121004]	AATTCACATGAAGGAGAAACAAACATCTATGACTTCATGGTTCCGGAGGAGAGAGTTCAC
1	2.44	13.94	1.29	13.3	0.2	14.59	0	0.00076059	0.0213905	0.00290553	0.134481	AT5G56500	AT5G56500	A_84_P18801	NM_125033	ref|Arabidopsis thaliana ATP binding / protein binding (AT5G56500) mRNA, complete cds [NM_125033]	GAGCATGCTTCATCTGTGGCAAAGACATTCTTGATGTCTGATTGTGTTGTTGTGGAGATC
1	2.37	16.33	1.24	15.71	0.2	16.95	0	0.00076356	0.0213925	0.00391411	0.150635	AT1G54010	AT1G54010	A_84_P807490	NM_104278	ref|Arabidopsis thaliana myrosinase-associated protein, putative (AT1G54010) mRNA, complete cds [NM_104278]	TTTTTGGAGCCGATACAAATGTTATCCAACCGATGAACATCCGTGAGCTTGTCGTTTACC
1	2.07	12.93	1.05	12.4	0.2	13.46	0.1	0.00076402	0.0213925	0.0113102	0.223145	AT3G61270	AT3G61270	A_84_P250085	NM_115991	ref|Arabidopsis thaliana unknown protein (AT3G61270) mRNA, complete cds [NM_115991]	AAAGCTAATTTAACTCGTCAGGTTGAGTTGTGGGAAAACCAATACTTTCAAAATCTTACC
1	2.06	10.04	1.05	9.51	0.2	10.56	0	0.00076957	0.021455	0.0134806	0.23962	AT4G30720	AT4G30720	A_84_P17649	NM_119218	ref|Arabidopsis thaliana electron carrier/ oxidoreductase (AT4G30720) mRNA, complete cds [NM_119218]	TTTTCGGGTTTTGCTGTTGCGAAAAGCTTTGATCTCTTTGATGGAACCATAGAGTCAGTT
2	2.11	9.59	1.07	9.05	0.1	10.12	0.1	0.00077063	0.0214572	0.0112755	0.22285	AT2G16485	AT2G16485	A_84_P601532	NM_127202	ref|Arabidopsis thaliana DNA binding / nucleic acid binding / protein binding / zinc ion binding (AT2G16485) mRNA, complete cds [NM_127202]	CTTGGTGGAAGATCTACTTGAAGATTCTACAGCATTCGAAGAAAAAGTTGCTAGTGCATT
2	2.52	12.59	1.33	11.92	0.2	13.26	0.1	0.000772	0.0214572	0.0022199	0.120509	AT4G38510	AT4G38510	A_84_P813733	NM_001036730	ref|Arabidopsis thaliana vacuolar ATP synthase subunit B, putative / V-ATPase B subunit, putative / vacuolar proton pump B subunit, putative / V-ATPase_ (AT4G38510) mRNA, complete cds [NM_001036730]	ATCCTGAAGAGATGATTCAGACGGGTATATCCACCATTGATGTCATGAACTCTATCGCCA
1	2.69	12.58	1.43	11.86	0.2	13.29	0.1	0.00077204	0.0214572	0.00109253	0.0935682	AT1G77810	AT1G77810	A_84_P565844	NM_202435	ref|Arabidopsis thaliana galactosyltransferase family protein (AT1G77810) mRNA, complete cds [NM_202435]	AGGAGCTGTTTGGAATACGCTTCTGTAAAAGATCATTTCAGTTCCCAATCAGCCAAGTGG
1	2.1	8.49	1.07	7.95	0.2	9.03	0	0.00077805	0.0214572	0.011683	0.225867	AT1G68180	AT1G68180	A_84_P585437	NM_105488	ref|Arabidopsis thaliana zinc finger (C3HC4-type RING finger) family protein (AT1G68180) mRNA, complete cds [NM_105488]	TCGTTTTGAGGTTAACTTAGGTGTTTCCGAGAGTAACGTAGACGAAGGAGGGTCTTACAA
1	2.03	16.44	1.02	15.93	0.2	16.95	0	0.00077866	0.0214572	0.0155412	0.254259	AT4G29390	AT4G29390	A_84_P23318	NM_119084	ref|Arabidopsis thaliana 40S ribosomal protein S30 (RPS30B) (AT4G29390) mRNA, complete cds [NM_119084]	GAAGAAGAAGCCACGTGGCCGTGCTCACAAAAGGTTGCAACACAATCGCCGTTTCGTAAC
1	2.29	12.37	1.19	11.78	0.2	12.97	0	0.00077867	0.0214572	0.00563857	0.171585	AT2G09795	AT2G09795	A_84_P757722	NR_022493	ref|Arabidopsis thaliana (AT2G09795) otherRNA [NR_022493]	GTTTTGAAAAGGGAATGTAAAGGATTTGGCCATCACCAACATCAGAGGAGGGATGTTTGA
1	2.32	10.2	1.21	9.6	0.1	10.81	0.2	0.00078121	0.021488	0.00419682	0.15342	AT3G47710	AT3G47710	A_84_P288500	NM_114639	ref|Arabidopsis thaliana bHLH family protein (AT3G47710) mRNA, complete cds [NM_114639]	AACTTTTGGAATCAACTGATTCAGCTCAAGCTGCACTAATCCGAAGTTTGCTTATGCAGT
1	2.09	12.06	1.06	11.53	0.1	12.59	0.1	0.00078522	0.0215118	0.011362	0.223483	NIP1;2	AT4G18910	A_84_P20435	NM_118008	ref|Arabidopsis thaliana NIP1;2 (NOD26-LIKE INTRINSIC PROTEIN 1;2); arsenite transmembrane transporter/ water channel (NIP1;2) mRNA, complete cds [NM_118008]	ACTGATAAGCCATTACGAGAAATAACTAAAAGCGGTTCTTTTTTAAAGACAGTGCGAAAC
1	2.63	13.45	1.4	12.75	0.2	14.15	0.2	0.00078604	0.0215118	0.00122388	0.0972654	TA52085_3702		A_84_P835528	TA52085_3702	Unknown	TTCTCTAACGTGGAGATTAGGACTTGTTTTATTGAGATTCCTTGCCAGAGAAGGCATCGG
1	2.09	13.59	1.06	13.06	0.2	14.12	0.1	0.00078778	0.0215118	0.0121995	0.23082	AT4G32130	AT4G32130	A_84_P810637	NM_119365	ref|Arabidopsis thaliana carbohydrate binding (AT4G32130) mRNA, complete cds [NM_119365]	TCTCAAATATCAAAGTTATACTCAACGGTGGACAGCATGTTACTTTCCTCAGGCCGGATG
1	2.06	12.77	1.05	12.24	0.1	13.29	0.1	0.00079127	0.021555	0.0125975	0.234332	PUR7	AT3G21110	A_84_P15546	NM_113005	ref|Arabidopsis thaliana PUR7 (PURIN 7); phosphoribosylaminoimidazolesuccinocarboxamide synthase (PUR7) mRNA, complete cds [NM_113005]	GACATTATTCCGACTCAGGAACCAATACATGACCGAATCTCAAGGAACACAAGCCAAGCA
1	2.38	18.23	1.25	17.6	0.2	18.86	0	0.00079342	0.0215874	0.00375232	0.148192	PBP1	AT3G16420	A_84_P810343	NM_001035633	ref|Arabidopsis thaliana PBP1 (PYK10-BINDING PROTEIN 1); copper ion binding (PBP1) mRNA, complete cds [NM_001035633]	TATGAGGTCTCTTCATGCCTCTGGTGAATGGTGATCATTGATAAGTGTTTTACGCGTTGT
1	2.12	11.88	1.08	11.34	0.2	12.43	0	0.00079715	0.0216369	0.0107812	0.218524	WRKY32	AT4G30935	A_84_P844364	NM_119241	ref|Arabidopsis thaliana WRKY32; transcription factor (WRKY32) mRNA, complete cds [NM_119241]	GAGAACACAAAAGCAGTAATAATCACATACAAAGGAGTACACAACCACGACATGCCGGTG
1	2.23	13.29	1.16	12.71	0.2	13.87	0.1	0.00080027	0.021658	0.00673136	0.181078	AT5G26990	AT5G26990	A_84_P19667	NM_122581	ref|Arabidopsis thaliana drought-responsive family protein (AT5G26990) mRNA, complete cds [NM_122581]	GAAACAGAGCGAGTTCGTTCAAGGGATATTGAGCTCTATGATTCTTGAAGACGGCTTATA
1	2.36	11.27	1.24	10.65	0.2	11.89	0	0.00080251	0.0216653	0.00374463	0.148277	AT5G49990	AT5G49990	A_84_P11216	NM_124378	ref|Arabidopsis thaliana xanthine/uracil permease family protein (AT5G49990) mRNA, complete cds [NM_124378]	GACTTTCAAGAACGACCCGAGAACAGAAGAGTTCTATGCTCTTCCGTTCAACCTCAACAA
1	2.27	12.05	1.18	11.46	0.2	12.64	0.1	0.00080676	0.0217281	0.00577037	0.173264	ESP4	AT5G01400	A_84_P857165	NM_120218	ref|Arabidopsis thaliana ESP4 (ENHANCED SILENCING PHENOTYPE 4); binding (ESP4) mRNA, complete cds [NM_120218]	TCCCTCTTATGTCGGAGAAGAAGAGTGAATGAAGCGTCGATTAGAGCAGGAAATCTTCAT
1	2.14	12.87	1.1	12.32	0.2	13.42	0.1	0.00081123	0.0217598	0.00918266	0.206279	AT5G07270	AT5G07270	A_84_P11107	NM_120809	ref|Arabidopsis thaliana ankyrin repeat family protein (AT5G07270) mRNA, complete cds [NM_120809]	CAACTTGTTCAAGTATGTTCTGGGGAAGAAGAAGCTGTAGCAGAGAGAACCAATGCAACT
1	2.31	15.03	1.21	14.43	0.2	15.63	0.1	0.00081487	0.0218168	0.00463485	0.159747	NP502585		A_84_P843816	NP502585	tc|GB|AC012393.5|AAF26091.1 low temperature and salt responsive protein LTI6B [Arabidopsis thaliana] [NP502585]	TTACGCTCTTTATATCATCACCAAGAAGAACAGCTGTTTCGTCGTGCTCTTCTCCCTTTG
1	2.07	9.76	1.05	9.23	0.2	10.28	0.1	0.00081537	0.0218173	0.0128868	0.235832	AT2G25760	AT2G25760	A_84_P855667	NM_128136	ref|Arabidopsis thaliana protein kinase family protein (AT2G25760) mRNA, complete cds [NM_128136]	AGCGTCCTGATGTTTTTAGAGGAACAGTACGTTATGCTAGTGTACATGCTCATCTTGGCA
2	2.22	15.93	1.15	15.36	0.2	16.51	0.1	0.00082005	0.0218907	0.00699584	0.183286	ATCBR	AT5G17770	A_84_P869033	NM_121783	ref|Arabidopsis thaliana ATCBR (ARABIDOPSIS THALIANA NADH:CYTOCHROME B5 REDUCTASE 1); cytochrome-b5 reductase (ATCBR) mRNA, complete cds [NM_121783]	GAAATGATTCAGACTCATTGCCCTGCACCTGCATCTGATATTCAGATCCTAAGATGCGGA
1	2.69	15.33	1.43	14.62	0.3	16.04	0	0.00082132	0.0219021	0.00108209	0.0930266	EIF3G1	AT3G11400	A_84_P23976	NM_001161135	ref|Arabidopsis thaliana eukaryotic translation initiation factor 3G / eIF3g (EIF3G1) mRNA, complete cds [NM_001161135]	TGTCACACGTGTCTATGTGGCCATTGATCAGAAAACTGGAGTGAGCAGAGGATTTGGTTT
1	2.05	9.45	1.04	8.93	0.1	9.96	0.1	0.0008233	0.0219304	0.0132412	0.237984	AT3G01510	AT3G01510	A_84_P829339	NM_111017	ref|Arabidopsis thaliana 5'-AMP-activated protein kinase beta-1 subunit-related (AT3G01510) mRNA, complete cds [NM_111017]	CCGAGGAAACACGAACAATATAATTGTAGTTGGTGATGTTGCTAACGTCAGGCCTACAAT
1	2.28	10.27	1.19	9.68	0.1	10.87	0.2	0.00082368	0.0219304	0.00474224	0.160753	AT5G61570	AT5G61570	A_84_P19769	NM_001085310	ref|Arabidopsis thaliana protein kinase family protein (AT5G61570) mRNA, complete cds [NM_001085310]	CCTACTCTTAGGCCGAGCTTCAAGCAAGTATTGAGGAAGCTTGAAGAGATCAGGAAATGA
1	2.36	13.74	1.24	13.12	0.2	14.36	0.1	0.00082486	0.0219304	0.00387952	0.15007	AT3G62940	AT3G62940	A_84_P24164	NM_116159	ref|Arabidopsis thaliana OTU-like cysteine protease family protein (AT3G62940) mRNA, complete cds [NM_116159]	AAAGAGTATAGATCCGGCGATGACTCGAGCCTCATGTTATCGTATCACAGGCATGCTTTT
1	2.01	13.92	1.01	13.42	0.2	14.43	0.1	0.00082503	0.0219304	0.0114119	0.223882	DAD2	AT2G35520	A_84_P786401	NM_179916	ref|Arabidopsis thaliana DAD2 (DEFENDER AGAINST CELL DEATH 2) (DAD2) mRNA, complete cds [NM_179916]	AACACCTCTCAAGCCGGACATAAATCTCATGAGATTTTTGAGAACAATCACTGCACTTGC
3	2.43	15.44	1.28	14.8	0.2	16.08	0.1	0.00082542	0.0219304	0.00278709	0.133934	HMGB2	AT1G20693	A_84_P808447	NM_001035997	ref|Arabidopsis thaliana HMGB2 (HIGH MOBILITY GROUP B 2); DNA binding / chromatin binding / structural constituent of chromatin / transcription factor (HMGB2) mRNA, complete cds [NM_001035997]	TCCGTGAGACTTTCAAGAAGGAAAACCCCAAGAACAAGTCTGTAGCTACTGTTGGAAAAA
1	2.14	13.66	1.1	13.11	0.2	14.21	0	0.00082859	0.0219629	0.00816718	0.196761	AT5G17280	AT5G17280	A_84_P280440	NM_121734	ref|Arabidopsis thaliana unknown protein (AT5G17280) mRNA, complete cds [NM_121734]	TGATACAGTGCTTTTGTTGAACAACATTTTGGATCTCTCTATGAACTTGAGCTGATTTAC
3	2.11	16.73	1.08	16.2	0.2	17.27	0.1	0.00083009	0.0219642	0.0072253	0.187022	ATMS1	AT5G17920	A_84_P12081	NM_001085130	ref|Arabidopsis thaliana ATMS1; 5-methyltetrahydropteroyltriglutamate-homocysteine S-methyltransferase/ methionine synthase (ATMS1) mRNA, complete cds [NM_001085130]	CATCAAGGACGAAGTCGAGGATCTTGAGAAAGGTGGAATCGGTGTCATTCAGATTGATGA
1	2.06	14.28	1.04	13.76	0.2	14.8	0	0.00083215	0.0219693	0.0121773	0.23069	PYR4	AT4G22930	A_84_P15721	NM_118422	ref|Arabidopsis thaliana PYR4 (PYRIMIDIN 4); dihydroorotase/ hydrolase/ hydrolase, acting on carbon-nitrogen (but not peptide) bonds, in cyclic amides (PYR4) mRNA, complete cds [NM_118422]	ACGTTTTCAACTTCCCATTCGGAGAGATCGTCCCTATGTTTGCTGGAGAAACCCTTCAAT
1	2.27	12.12	1.18	11.52	0	12.71	0.2	0.00083385	0.0219693	0.00478001	0.161307	ATSPS2F	AT5G11110	A_84_P21709	NM_121149	ref|Arabidopsis thaliana ATSPS2F (SUCROSE PHOSPHATE SYNTHASE 2F); sucrose-phosphate synthase (ATSPS2F) mRNA, complete cds [NM_121149]	AATTCACAAAACAGTGATACTTAAAGGCTTAGCCAGTGACTTGCGTGAGCAACCCGGCAA
1	2.57	16.74	1.36	16.06	0.2	17.42	0.1	0.00084162	0.0220732	0.00169111	0.109716	AT1G76200	AT1G76200	A_84_P218958	NM_106270	ref|Arabidopsis thaliana unknown protein (AT1G76200) mRNA, complete cds [NM_106270]	TTTTGTACACAACTTTGTAAGACTTGCTGCTTCTGTTTTAAGTTACTACTTGTGTGTTGC
1	2.41	12.41	1.27	11.77	0.2	13.04	0.1	0.00084599	0.0220732	0.00273932	0.133339	AT5G16730	AT5G16730	A_84_P833235	NM_121679	ref|Arabidopsis thaliana unknown protein (AT5G16730) mRNA, complete cds [NM_121679]	TGTTGGATAAAGAAACTGAGTTTCAGAACGTCATTCACGAAAACGAGGATCTGAAGGCGA
1	2.58	11.73	1.37	11.05	0.1	12.42	0.2	0.0008479	0.0220732	0.0015847	0.108411	AAC2	AT5G13490	A_84_P817353	NM_121352	ref|Arabidopsis thaliana AAC2 (ADP/ATP carrier 2); ATP:ADP antiporter/ binding (AAC2) mRNA, complete cds [NM_121352]	GCTTTTGATTCAAAACCAGGATGATATGCTTAACGCTGGAAGGCTTACTGAGCCATACAA
1	2.49	9.2	1.31	8.55	0.2	9.86	0.1	0.00085163	0.0221135	0.00239169	0.12417	WRNEXO	AT4G13870	A_84_P799726	NM_117461	ref|Arabidopsis thaliana WRNEXO (WERNER SYNDROME-LIKE EXONUCLEASE); 3'-5' exonuclease/ nucleic acid binding / protein binding (WRNEXO) mRNA, complete cds [NM_117461]	CTCACTTACTTAGAAACTTGTTTGCAAAGAGCTCCTGAAGCCAAACAGAATCAGGCTTGG
1	2.11	10.7	1.08	10.16	0.2	11.24	0.1	0.00085187	0.0221135	0.0110546	0.221189	AT1G69200	AT1G69200	A_84_P19966	NM_105587	ref|Arabidopsis thaliana kinase (AT1G69200) mRNA, complete cds [NM_105587]	CCATACGTTATGAAACCAGTAGAGGAAAGGGAGTACAAGAAGTTAGAGCTTGTTGGCTCA
1	2.4	13.99	1.26	13.36	0.2	14.62	0	0.00085567	0.0221727	0.00357806	0.146161	AT1G80950	AT1G80950	A_84_P10442	NM_106743	ref|Arabidopsis thaliana phospholipid/glycerol acyltransferase family protein (AT1G80950) mRNA, complete cds [NM_106743]	GTTGGGACTTAGCGACAAAAGGATATATCACGCAACTCTCAATGGTAATCTTAGTCAAAC
1	2.04	13.97	1.03	13.45	0.1	14.48	0.1	0.0008612	0.0221899	0.0138726	0.242396	SGP1	AT5G54840	A_84_P13122	NM_124865	ref|Arabidopsis thaliana SGP1; GTP binding (SGP1) mRNA, complete cds [NM_124865]	AATTTGCCTTGGAAGATTGACAGAAATTTGACCTTAGGTGAACCCATTATCGACTACGAT
1	2.59	8.4	1.37	7.71	0.2	9.08	0.1	0.00086254	0.0221992	0.0015977	0.10848	AT3G46760	AT3G46760	A_84_P18420	NM_114543	ref|Arabidopsis thaliana protein kinase family protein (AT3G46760) mRNA, complete cds [NM_114543]	AGAGGATAGGCCTAGTATGTCCCAAGTGGTAAACTATCTTGAAGGAAATGATGTTTTGCC
1	2.45	13.81	1.29	13.17	0.2	14.46	0.1	0.00086754	0.0222173	0.00287935	0.134231	AT5G11750	AT5G11750	A_84_P310593	NM_121213	ref|Arabidopsis thaliana ribosomal protein L19 family protein (AT5G11750) mRNA, complete cds [NM_121213]	ATTTTCGAAGGTTTTAGTTACACTCCCTCAAAAGGAGACGATTTGGCCTTAGTGTCACAT
1	2.66	9.16	1.41	8.45	0.2	9.86	0.1	0.00086872	0.0222173	0.00123096	0.0973147	AT4G38150	AT4G38150	A_84_P823286	NM_119976	ref|Arabidopsis thaliana pentatricopeptide (PPR) repeat-containing protein (AT4G38150) mRNA, complete cds [NM_119976]	GCTTGACGCTTATCAGTCATTACCAATGATGTATGTGACTGTCTATTGCAAATGTGGCCG
1	2.1	12.18	1.07	11.64	0.2	12.71	0.1	0.00086874	0.0222173	0.0114939	0.224226	AT3G27930	AT3G27930	A_84_P841329	NM_113710	ref|Arabidopsis thaliana unknown protein (AT3G27930) mRNA, complete cds [NM_113710]	GACGCAGAGAATTTTAGTGAGCTGCCAAAAGAACTTAGACCGTCCCAGAAGATTCTCTAA
1	3.63	11.96	1.86	11.03	0.1	12.89	0.3	0.00086878	0.0222173	5.414e-05	0.0281379	MMP	AT1G70170	A_84_P22726	NM_105685	ref|Arabidopsis thaliana MMP (MATRIX METALLOPROTEINASE); metalloendopeptidase/ metallopeptidase (MMP) mRNA, complete cds [NM_105685]	TGGAGAATCGACGGTTCATCGAGATCAACAATTGTTAGTCTCTTGTTGTCAACCGTCGGA
1	2.59	11.71	1.38	11.02	0.2	12.39	0.1	0.00086996	0.0222173	0.00168934	0.109917	CLV1	AT1G75820	A_84_P827374	NM_106232	ref|Arabidopsis thaliana CLV1 (CLAVATA 1); ATP binding / kinase/ protein serine/threonine kinase/ receptor signaling protein serine/threonine kinase (CLV1) mRNA, complete cds [NM_106232]	GCTGCAAAGGGCTTGTGTTATCTTCACCATGATTGTTCACCATTGATCTTGCATAGAGAT
2	2.55	11.58	1.35	10.91	0.2	12.26	0.1	0.00087183	0.0222359	0.00179204	0.11116	AT1G49390	AT1G49390	A_84_P837686	NM_103829	ref|Arabidopsis thaliana oxidoreductase, 2OG-Fe(II) oxygenase family protein (AT1G49390) mRNA, complete cds [NM_103829]	TACTGAAGCTTTTCTTGACAAGATTTACAAGCTAACCAAGCAGTTCTTTGCGCTTCCGAC
1	2.68	13.02	1.42	12.3	0.2	13.73	0.1	0.00087269	0.0222453	0.00116347	0.0958324	AT2G19385	AT2G19385	A_84_P23916	NM_127496	ref|Arabidopsis thaliana zinc ion binding (AT2G19385) mRNA, complete cds [NM_127496]	CAGAGCTAGAACTAAAGGTGAATTTGAGCTCCAGATTCACAGTTGATGGGAAGTATGTGA
1	3.22	12.59	1.69	11.74	0.3	13.43	0.1	0.00087475	0.0222647	0.00016594	0.0457561	AT3G44730	AT3G44730	A_84_P121162	NM_114341	ref|Arabidopsis thaliana kinesin motor protein-related (AT3G44730) mRNA, complete cds [NM_114341]	AATAATATATCTATGCCTGAGTTCAGGAGAAGTCGTTCAACACATCATGCAAGGTTCATG
1	2.03	13.24	1.02	12.72	0.1	13.75	0.1	0.00087758	0.022282	0.0123928	0.233016	AT5G13560	AT5G13560	A_84_P724092	AY057511	gb|Arabidopsis thaliana unknown protein mRNA, complete cds [AY057511]	TTTGTCTGCAGTCTGAAAGTTGAGTTTCCACTCTTGTAACCTTTACAATCTTTGGTTTAA
1	2.17	10.87	1.12	10.31	0.2	11.43	0	0.00087937	0.022307	0.008859	0.203146	AT1G20540	AT1G20540	A_84_P786380	BX813812	gb|Arabidopsis thaliana Full-length cDNA Complete sequence from clone GSLTFB40ZE07 of Flowers and buds of strain col-0 of Arabidopsis thaliana (thale cress) [BX813812]	GGAATCCACACAACAGCGTGTGAACCCGTTGCTCAACTCATAAACTAACTATGAAAACAG
1	3.08	13.94	1.62	13.12	0.3	14.75	0.1	0.00088295	0.0223444	0.00028881	0.0588288	EIF3A	AT4G11420	A_84_P12855	NM_117213	ref|Arabidopsis thaliana EIF3A (EUKARYOTIC TRANSLATION INITIATION FACTOR 3A); translation initiation factor (EIF3A) mRNA, complete cds [NM_117213]	AAGGTAGAAGCTGAACGCAAAGCAAACTTGGATAAAGCTTTTGAGAAGCAAAGGCAGAGA
1	2.12	15.3	1.08	14.76	0.2	15.85	0.1	0.000883	0.0223444	0.00955347	0.209916	AXS1	AT2G27860	A_84_P22013	NM_128345	ref|Arabidopsis thaliana AXS1 (UDP-D-apiose/UDP-D-xylose synthase 1); NAD or NADH binding / UDP-glucuronate decarboxylase (AXS1) mRNA, complete cds [NM_128345]	CCGAACAACGAAGTTACAGTAAGACAGCTCGCTGAAATGATGACCGAGGTTTACGCAAAA
1	2.73	15.43	1.45	14.71	0.2	16.16	0.1	0.00088567	0.0223868	0.00087395	0.0878222	CPuORF58	AT5G41992	A_84_P21587	NM_001125884	ref|Arabidopsis thaliana CPuORF58 (Conserved peptide upstream open reading frame 58) (CPuORF58) mRNA, complete cds [NM_001125884]	TCCTTCCAAGATCTGCTGAAACTGAAAGAGGATGCAATAGAGAACGCTAAGCGAAAATGG
1	2.14	10.02	1.09	9.48	0.2	10.57	0.1	0.00088694	0.0224065	0.00992932	0.214219	HO2	AT2G26550	A_84_P838253	NM_128212	ref|Arabidopsis thaliana HO2 (HEME OXYGENASE 2); heme oxygenase (decyclizing) (HO2) mRNA, complete cds [NM_128212]	CCCAGGAGAAAACATTGGTATAACTGAGGAAATGAGATTCGTCGCCATGAGATTACGCAA
1	2.42	13.86	1.27	13.23	0.2	14.5	0	0.00088842	0.0224118	0.00294763	0.134638	AT5G65683	AT5G65683	A_84_P84459	NM_148162	ref|Arabidopsis thaliana zinc finger (C3HC4-type RING finger) family protein (AT5G65683) mRNA, complete cds [NM_148162]	GCTATTATGAGGAAGCATTTAAATCGAGTCAGCGATATGCACGGCTTGGAAAACGCCAGA
1	2.25	11.88	1.17	11.29	0.2	12.46	0.1	0.00088878	0.0224118	0.00648571	0.179488	RPL9	AT3G44890	A_84_P815472	NM_114358	ref|Arabidopsis thaliana RPL9 (RIBOSOMAL PROTEIN L9); structural constituent of ribosome (RPL9) mRNA, complete cds [NM_114358]	ATGGTATTTCAAACTGTTGGTGCTTTTAAGGTTAAACGCAAAGGCGGTAAAGGCAAACTG
1	2.04	12.25	1.03	11.74	0.2	12.76	0.1	0.00088914	0.0224118	0.0128831	0.235956	AT2G19180	AT2G19180	A_84_P817935	NM_127475	ref|Arabidopsis thaliana unknown protein (AT2G19180) mRNA, complete cds [NM_127475]	TGAAAATCCCGGGGAATGAGATGTTGGAAGTGAAGCTAGCACATTATCCAGATCCTATTT
1	2.16	13.22	1.11	12.66	0.2	13.78	0.1	0.00089107	0.0224354	0.0057433	0.172911	AT1G07040	AT1G07040	A_84_P219538	NM_100578	ref|Arabidopsis thaliana unknown protein (AT1G07040) mRNA, complete cds [NM_100578]	GCCTCGTACATGTGTAACGAGTAAAAAGCTCAAAACTGCTTGTAATCTTGATCAGTAAAG
2	2.03	18.3	1.02	17.79	0.2	18.81	0.1	0.00089651	0.0224972	0.0151775	0.25131	GAPC2	AT1G13440	A_84_P807471	NM_101214	ref|Arabidopsis thaliana GAPC2 (GLYCERALDEHYDE-3-PHOSPHATE DEHYDROGENASE C2); NAD or NADH binding / binding / catalytic/ glyceraldehyde-3-phosphate deh_ (GAPC2) mRNA, complete cds [NM_101214]	TAAGCTTACACCGGCGAGAGTTTGTGTGTGGTTGAGTTCGTACTGTTCTGAATGAAAAAA
1	2.11	12.58	1.08	12.05	0.1	13.12	0.1	0.00089986	0.0225169	0.0103987	0.2158	AT1G12470	AT1G12470	A_84_P848725	NM_101119	ref|Arabidopsis thaliana Pep3/Vps18/deep orange family protein (AT1G12470) mRNA, complete cds [NM_101119]	CCAGCGAATGCCCGTTCTGTGGAGAATTAATGATCAATGAGATCACTCTGCCTTTTATTA
1	2.22	13.96	1.15	13.39	0.2	14.54	0.1	0.00090692	0.0225583	0.00694648	0.182734	PP2AA3	AT1G13320	A_84_P19855	NM_101203	ref|Arabidopsis thaliana PP2AA3 (PROTEIN PHOSPHATASE 2A SUBUNIT A3); binding / protein phosphatase type 2A regulator (PP2AA3) mRNA, complete cds [NM_101203]	GCCAAAATGATGCAATCTCTCATTCCGATAGTCGACCAAGCGGTTGTGGAGAACATGATA
1	2.47	14.52	1.3	13.86	0.2	15.17	0.1	0.0009096	0.0225897	0.00235064	0.124468	sks4	AT4G22010	A_84_P11937	NM_118322	ref|Arabidopsis thaliana sks4 (SKU5 Similar 4); copper ion binding / oxidoreductase (sks4) mRNA, complete cds [NM_118322]	AATTCTATCTTCGAGTTTACACTTCCTCTACTTCGTACCGAGATGAATATCCACCACCAA
1	2.11	12.09	1.08	11.55	0.2	12.63	0.1	0.0009154	0.0226148	0.010993	0.220348	SSI2	AT2G43710	A_84_P814487	NM_129933	ref|Arabidopsis thaliana SSI2; acyl-[acyl-carrier-protein] desaturase/ stearoyl-CoA 9-desaturase (SSI2) mRNA, complete cds [NM_129933]	CTTCCGACCTATCAAACTATGTTGAACACTTTGGATGGAGTTAGGGATGAAACAGGTGCT
1	2.64	9.79	1.4	9.09	0.2	10.49	0.1	0.00091874	0.0226512	0.00125599	0.0977556	AT5G48740	AT5G48740	A_84_P14991	NM_124251	ref|Arabidopsis thaliana leucine-rich repeat family protein / protein kinase family protein (AT5G48740) mRNA, complete cds [NM_124251]	ACTAAACTGAAAGAAGCGTACAGTCTTCAACTCTCATATCTAGCTGCTTCAGCACATACA
1	2.39	11.79	1.26	11.16	0.2	12.42	0.1	0.00092207	0.0226709	0.00332525	0.141991	AT3G42180	AT3G42180	A_84_P53310	NM_114085	ref|Arabidopsis thaliana catalytic/ transferase, transferring glycosyl groups (AT3G42180) mRNA, complete cds [NM_114085]	TGAACCGTCCGGCTCAACCATTTGATGTGATCCACATGATTCTTCACTCGGTTTGGTTAA
1	2.69	15.28	1.43	14.56	0.3	15.99	0.1	0.00092298	0.0226709	0.00114604	0.095793	AT5G02610	AT5G02610	A_84_P10146	NM_120339	ref|Arabidopsis thaliana 60S ribosomal protein L35 (RPL35D) (AT5G02610) mRNA, complete cds [NM_120339]	TGAGCTTAGAGATAAATCAAAGACCGATCTTCAGAATCAGTTGAAGGAATTCAAGGCTGA
2	2.1	11.94	1.07	11.41	0.2	12.48	0.1	0.00092736	0.0226934	0.00893605	0.203879	AT1G49390	AT1G49390	A_84_P22781	NM_103829	ref|Arabidopsis thaliana oxidoreductase, 2OG-Fe(II) oxygenase family protein (AT1G49390) mRNA, complete cds [NM_103829]	AAACAGTTACCAAGTATGTGGATCTCCACTACAAGTACTATCAACAGGGTCGAAGAACTA
1	2.7	11.39	1.43	10.68	0.3	12.11	0	0.00092897	0.0226934	0.00111915	0.0947715	AT3G01350	AT3G01350	A_84_P11687	NM_111001	ref|Arabidopsis thaliana proton-dependent oligopeptide transport (POT) family protein (AT3G01350) mRNA, complete cds [NM_111001]	ATTTCTATGCAAGTTTTTCAAGAGTAGCAGTGATCAAGGCGATGAAAAAGAAGAAGCCCC
1	2.62	13.53	1.39	12.84	0.3	14.23	0	0.00092989	0.0226934	0.00152755	0.107428	AT2G03870	AT2G03870	A_84_P14422	NM_179600	ref|Arabidopsis thaliana small nuclear ribonucleoprotein, putative / snRNP, putative / Sm protein, putative (AT2G03870) mRNA, complete cds [NM_179600]	AGTTCGTTCGAGATCATGATGATCCTTTGAAGACTACGGATCAGACAAGACGCCTTGGTT
1	3.72	8.74	1.9	7.79	0.2	9.69	0.3	0.00093037	0.0226934	5.865e-05	0.0291429	AT5G61350	AT5G61350	A_84_P15038	NM_125528	ref|Arabidopsis thaliana protein kinase family protein (AT5G61350) mRNA, complete cds [NM_125528]	TAAGACTACAATGAATATTGAAATGGACCTTATTCCCGGCGAGGAAATGCAATCTCCGTC
1	2.31	7.86	1.21	7.26	0.2	8.47	0.1	0.00093243	0.0226934	0.00474171	0.160855	AT4G20800	AT4G20800	A_84_P20442	NM_118198	ref|Arabidopsis thaliana FAD-binding domain-containing protein (AT4G20800) mRNA, complete cds [NM_118198]	GGAAGTTAAAGCAAAGTATGATCCTGAGAATTTCTTTAGATTCGAACAAAGTATTCCTCC
1	2.33	12.2	1.22	11.59	0.2	12.81	0.1	0.00093513	0.0227468	0.00357355	0.146241	AT5G09890	AT5G09890	A_84_P818666	NM_121026	ref|Arabidopsis thaliana protein kinase, putative (AT5G09890) mRNA, complete cds [NM_121026]	AGTTGGTCCTTGGAGAAAGATGTTGACGTCCAAGGACACCAACTTCATAGGATTTACATT
1	2.52	12.44	1.33	11.78	0.2	13.11	0.1	0.00094449	0.0228314	0.00220681	0.120814	AT5G43140	AT5G43140	A_84_P157145	NM_123680	ref|Arabidopsis thaliana peroxisomal membrane 22 kDa family protein (AT5G43140) mRNA, complete cds [NM_123680]	GGTGTCTACAATGCAGCAAAAGTATCGCATAGATATGGACATAAACATGTATGAATTTTG
1	3.65	7.38	1.87	6.45	0.1	8.32	0.4	0.00095087	0.0228314	6.617e-05	0.0293333	AT3G12540	AT3G12540	A_84_P841235	NM_112089	ref|Arabidopsis thaliana unknown protein (AT3G12540) mRNA, complete cds [NM_112089]	GTCTACGGGATTTCGCTGAGGATGAAGGCTCGTTAATTGAATGGATATGCAGCCAATTAC
1	2	15.87	1	15.37	0.2	16.37	0.1	0.000951	0.0228314	0.0169242	0.262994	AT4G24820	AT4G24820	A_84_P18567	NM_202882	ref|Arabidopsis thaliana 26S proteasome regulatory subunit, putative (RPN7) (AT4G24820) mRNA, complete cds [NM_202882]	TGCACTTTACCAGGCAACAATCAAGCAAGGGGATTTCTTGCTAAACCGAATCCAGAAGCT
1	2.94	11.41	1.56	10.63	0.3	12.19	0.1	0.00095359	0.0228314	0.00042043	0.0676584	NP236809		A_84_P11279	NP236809	tc|GB|AB022211.1|BAB10710.1 kinesin heavy chain DNA binding protein-like [NP236809]	AGCGCCTCCCTCGTTGGTAAGCTCAATGGGCATGGAAATGGAAAATCAGATTTTGATGAA
1	2.17	10.86	1.12	10.3	0.2	11.42	0.1	0.00095365	0.0228314	0.00879027	0.202701	AT4G15540	AT4G15540	A_84_P227579	NM_117644	ref|Arabidopsis thaliana unknown protein (AT4G15540) mRNA, complete cds [NM_117644]	GGATTCAACCAAAACAGTAAGTGATTCTGAGCAATCACTTTTATTGCCTTCACACGACAG
1	2.21	10.32	1.14	9.75	0.2	10.89	0.1	0.00095369	0.0228314	0.00771809	0.192505	AT5G20450	AT5G20450	A_84_P829066	NM_001036836	ref|Arabidopsis thaliana unknown protein (AT5G20450) mRNA, complete cds [NM_001036836]	TCAACATGTTCCAGAGCATTTATGAACACAGCAGCGTCTTTCGTTTGCTCAACTTATGAA
1	2.58	12.22	1.37	11.53	0.1	12.9	0.2	0.00095387	0.0228314	0.00147696	0.10551	PIP5K9	AT3G09920	A_84_P12656	NM_001035589	ref|Arabidopsis thaliana PIP5K9 (PHOSPHATIDYL INOSITOL MONOPHOSPHATE 5 KINASE); 1-phosphatidylinositol-4-phosphate 5-kinase/ ATP binding / phosphatidyl_ (PIP5K9) mRNA, complete cds [NM_001035589]	CCGTTGATCCAACATTCTACTCCCAACGTTTTCTTGAGTTCATCAAGAAAGTATTTCCAC
1	2.03	13.21	1.02	12.71	0.2	13.72	0.1	0.00096534	0.0229509	0.0117574	0.226436	AT1G15130	AT1G15130	A_84_P820956	NM_101381	ref|Arabidopsis thaliana hydroxyproline-rich glycoprotein family protein (AT1G15130) mRNA, complete cds [NM_101381]	GTATCGAGAGATCAAGGAGAACATCAATGAGGGCCTGAAGTTCTATGTCACTCTCCAAGA
1	2.74	16.48	1.45	15.75	0.3	17.21	0	0.00096942	0.0229783	0.00088377	0.0876404	ATGLX1	AT1G11840	A_84_P15177	NM_001035949	ref|Arabidopsis thaliana ATGLX1 (GLYOXALASE I HOMOLOG); lactoylglutathione lyase/ metal ion binding (ATGLX1) mRNA, complete cds [NM_001035949]	CACCAAGATTGTCTCATTCCTTGATCCAGATGGCTGGAAAACGGTTTTGGTGGACAACAA
1	2.47	10.45	1.3	9.8	0.2	11.1	0	0.00097128	0.0230004	0.00248784	0.126547	AT4G00955	AT4G00955	A_84_P550225	NM_116323	ref|Arabidopsis thaliana unknown protein (AT4G00955) mRNA, complete cds [NM_116323]	ACATTTGTATTAATCAAATGAGGAATCAAATTTCAACCATCATAGCTAGTGGAGACCACC
1	2.07	12.69	1.05	12.16	0.1	13.21	0.2	0.00097244	0.0230039	0.0102496	0.214677	AT3G54260	AT3G54260	A_84_P298204	NM_115286	ref|Arabidopsis thaliana unknown protein (AT3G54260) mRNA, complete cds [NM_115286]	GTGTCCCGGATATTTGGAATGAGATGCTTTCTTCAATTATCTTAACCAATGCTGTATGAG
1	2.23	7.99	1.16	7.41	0.1	8.57	0.2	0.00097266	0.0230039	0.0056927	0.172536	ATRPC14	AT2G29540	A_84_P757942	NM_001084508	ref|Arabidopsis thaliana ATRPC14 (RNA POLYMERASE 14 KDA SUBUNIT); DNA binding / DNA-directed RNA polymerase/ protein dimerization (ATRPC14) mRNA, complete cds [NM_001084508]	TTATGTCAATAACCAGTACTGTTTTCAATTCTGCAGTCCCAGAGTAACCGTGGCTGCATA
1	2.31	9.48	1.21	8.88	0.2	10.09	0.1	0.0009748	0.0230136	0.00505989	0.16461	TC402927		A_84_P510437	TC402927	tc|Rep: Chromosome chr4 scaffold_83, whole genome shotgun sequence - Vitis vinifera (Grape), partial (14%) [TC402927]	TGACTTCGAGATATCTAATCGATACAACATTGATAATACTGGACTTTACAATGTTGCTGC
1	2.03	8.59	1.02	8.08	0.1	9.1	0.1	0.00097702	0.0230469	0.0140998	0.244663	AT3G50040	AT3G50040	A_84_P838396	NM_114864	ref|Arabidopsis thaliana unknown protein (AT3G50040) mRNA, complete cds [NM_114864]	TTGATTACTTCATGAAGATAATCAATCAGATCACAGGCGTGCCACGGGAAGAAGCAGATG
1	2.86	12.62	1.52	11.86	0.1	13.38	0.3	0.00097982	0.0230522	0.00051703	0.0719385	AT1G30755	AT1G30755	A_84_P538274	NM_102812	ref|Arabidopsis thaliana unknown protein (AT1G30755) mRNA, complete cds [NM_102812]	TCAAGATTTGGGCACTGAGTAGAAGTACAGGAAACTCTCCAAAAGTTGATCTTTCAGATA
1	2.04	13.93	1.03	13.42	0.2	14.45	0.1	0.00098238	0.0230522	0.0149212	0.249717	AT1G33810	AT1G33810	A_84_P80169	NM_103100	ref|Arabidopsis thaliana unknown protein (AT1G33810) mRNA, complete cds [NM_103100]	TGAATGGACCCAGCACTGTTAGATTGATTAAAATATGTCCTCAAAGAGATGTTTTGTATG
2	2.39	13.2	1.26	12.57	0.2	13.83	0.1	0.00098356	0.0230522	0.00360964	0.146262	AT2G27775	AT2G27775	A_84_P530479	NM_128337	ref|Arabidopsis thaliana unknown protein (AT2G27775) mRNA, complete cds [NM_128337]	GTTTTGAAGTTATATCTGTCAACTGTCTTTGCAATCTCTCAGCTTAGATTGAACTTCTCA
1	2.32	11.47	1.21	10.86	0.2	12.07	0.1	0.00098458	0.0230522	0.00481504	0.161645	AT5G58370	AT5G58370	A_84_P16045	NM_125222	ref|Arabidopsis thaliana GTP binding (AT5G58370) mRNA, complete cds [NM_125222]	AAGGAATATGTCTCGACAAGAACCAGTCTTAAACGGGTATGCCTCCTTGTTGACACCAAA
1	2.26	10.49	1.18	9.9	0.2	11.08	0	0.00098523	0.0230522	0.00616533	0.178031	SGR5	AT2G01940	A_84_P12545	NM_001084399	ref|Arabidopsis thaliana nucleic acid binding / transcription factor/ zinc ion binding (SGR5) mRNA, complete cds [NM_001084399]	GTCTCTTGTCGTGAGTTACATGTCGTCAGCGAATACTGACGGAGAGTTGGAAAATGGTTT
1	2.4	13.17	1.26	12.54	0.2	13.8	0.1	0.00098601	0.0230522	0.00305564	0.136538	AT3G05990	AT3G05990	A_84_P24009	NM_111473	ref|Arabidopsis thaliana leucine-rich repeat family protein (AT3G05990) mRNA, complete cds [NM_111473]	TTTCAGTGGAAGTATTCCTTCATCTTTAGGTGGAGTGCCGCACTTGCGAGAACTGTTCTT
1	2.51	13.11	1.33	12.44	0.2	13.77	0.1	0.00099253	0.0230994	0.00196727	0.115833	VPS20.1	AT5G63880	A_84_P66154	NM_125783	ref|Arabidopsis thaliana VPS20.1 (VPS20.1) mRNA, complete cds [NM_125783]	TCTTTGAAGTCGCTGTCATTTGTAAAGAACAAGATATATTTGGAATCCCATTGTGTTTCG
1	2.84	12.16	1.5	11.41	0.3	12.91	0.1	0.00099462	0.0231361	0.00065546	0.0796774	AT5G41180	AT5G41180	A_84_P14018	NM_123483	ref|Arabidopsis thaliana leucine-rich repeat protein kinase, putative (AT5G41180) mRNA, complete cds [NM_123483]	CTAGAGAGTAGAATCACTGTGTCCATTTCTGCAGAATTCAAATCGTCTTCTCTGGCGTGG
1	2.2	13.5	1.13	12.93	0.2	14.06	0	0.00099946	0.0231839	0.00755011	0.190842	EDA10	AT1G01960	A_84_P12441	NM_100076	ref|Arabidopsis thaliana EDA10 (embryo sac development arrest 10); ARF guanyl-nucleotide exchange factor/ binding / guanyl-nucleotide exchange factor (EDA10) mRNA, complete cds [NM_100076]	GTCAGGAGAGGTACAAGTAGCTCTTAGTGATATGCTTCAGACATCAATGGGACCTGTTCT
1	2.02	12.01	1.02	11.5	0.1	12.52	0.1	0.00099954	0.0231839	0.0112405	0.222546	AT2G33800	AT2G33800	A_84_P10732	NM_128939	ref|Arabidopsis thaliana ribosomal protein S5 family protein (AT2G33800) mRNA, complete cds [NM_128939]	GTTCCTATGACTAAGTATTCTACTTTCCCTCACAGATCAGAGGGTGATTATGGAGCAGCC
