# Supplementary material for: ROOT HAIR DEFECTIVE SIX‐LIKE4 (RSL4) promotes root hair elongation by transcriptionally regulating the expression of genes required for cell growth
Source: New Phytol. 2016 Jul 25;212(4):944–53. doi: 10.1111/nph.14095 (PMC5111604; doi:10.1111/nph.14095)
Supplement: Supplementary file 3 — Table S3 259 genes in Arabidopsis thaliana whose expression was more than twice as high in DEX+CHX‐treated GR:RSL4 rsl2 rsl4 as in mock‐treated plants with a P‐value < 0.001 [file NPH-212-944-s003.xls]

## Sheet: Sheet1
Table S3	259 genes in Arabidopsis thaliana that were expressed more than twice as high in DEX+CHX treated GR:RSL4 rsl2 rsl4 than in mock treated plants with a P value < 0.001.
Fold change	pval (limma)	FDR (limma)	ProbeID	ProbeID	Description
9.34	2.311e-05	0.0955105	AT2G27775	AT2G27775	ref|Arabidopsis thaliana unknown protein (AT2G27775) mRNA, complete cds [NM_179776]
3.4	3.337e-05	0.0955105	ERD14	AT1G76180	ref|Arabidopsis thaliana ERD14 (EARLY RESPONSE TO DEHYDRATION 14); calcium ion binding (ERD14) mRNA, complete cds [NM_106267]
4.12	3.572e-05	0.0955105	A_84_P750605	A_84_P750605	Unknown
4.88	4.809e-05	0.0955105	WRKY70	AT3G56400	ref|Arabidopsis thaliana WRKY70; transcription factor/ transcription repressor (WRKY70) mRNA, complete cds [NM_115498]
3.46	5.67e-05	0.0955105	AT1G23030	AT1G23030	ref|Arabidopsis thaliana armadillo/beta-catenin repeat family protein / U-box domain-containing protein (AT1G23030) mRNA, complete cds [NM_102151]
9.13	6.449e-05	0.0955105	AT5G66650	AT5G66650	ref|Arabidopsis thaliana unknown protein (AT5G66650) mRNA, complete cds [NM_126063]
2.74	6.543e-05	0.0955105	ATG8G	AT3G60640	ref|Arabidopsis thaliana ATG8G (AUTOPHAGY 8G); microtubule binding (ATG8G) mRNA, complete cds [NM_115928]
2.92	6.561e-05	0.0955105	AT1G27360	AT1G27360	ref|Arabidopsis thaliana squamosa promoter-binding protein-like 11 (SPL11) (AT1G27360) mRNA, complete cds [NM_001084135]
4.62	7.787e-05	0.0955105	AT4G30975	AT4G30975	ref|Arabidopsis thaliana (AT4G30975) otherRNA [NR_023031]
2.74	7.989e-05	0.0955105	AT1G27360	AT1G27360	ref|Arabidopsis thaliana squamosa promoter-binding protein-like 11 (SPL11) (AT1G27360) mRNA, complete cds [NM_001084135]
5.28	8.157e-05	0.0955105	AT5G61600	AT5G61600	ref|Arabidopsis thaliana ethylene-responsive element-binding family protein (AT5G61600) mRNA, complete cds [NM_125553]
2.6	9.18e-05	0.0955105	ATRAB7B	AT3G18820	ref|Arabidopsis thaliana ATRAB7B (ARABIDOPSIS RAB GTPASE HOMOLOG G3F); GTP binding (ATRAB7B) mRNA, complete cds [NM_112768]
2.31	0.00010062	0.0955105	AT4G26400	AT4G26400	ref|Arabidopsis thaliana zinc finger (C3HC4-type RING finger) family protein (AT4G26400) mRNA, complete cds [NM_118773]
2.62	0.00010166	0.0955105	AT1G01800	AT1G01800	ref|Arabidopsis thaliana short-chain dehydrogenase/reductase (SDR) family protein (AT1G01800) mRNA, complete cds [NM_001083973]
5.38	0.00010565	0.0955105	AT5G19190	AT5G19190	ref|Arabidopsis thaliana unknown protein (AT5G19190) mRNA, complete cds [NM_121924]
2.48	0.00010944	0.0955105	AT3G56210	AT3G56210	ref|Arabidopsis thaliana binding (AT3G56210) mRNA, complete cds [NM_001084833]
3.65	0.00011158	0.0955105	RHA3A	AT2G17450	ref|Arabidopsis thaliana RHA3A; protein binding / zinc ion binding (RHA3A) mRNA, complete cds [NM_127300]
3.25	0.00011171	0.0955105	AT4G30470	AT4G30470	ref|Arabidopsis thaliana cinnamoyl-CoA reductase-related (AT4G30470) mRNA, complete cds [NM_119193]
4	0.00011558	0.0955105	AT5G45100	AT5G45100	ref|Arabidopsis thaliana protein binding / zinc ion binding (AT5G45100) mRNA, complete cds [NM_123878]
2.73	0.00012555	0.0955105	AT3G57570	AT3G57570	ref|Arabidopsis thaliana binding (AT3G57570) mRNA, complete cds [NM_115617]
5.54	0.00013644	0.0955105	FPA	AT2G43410	ref|Arabidopsis thaliana FPA; RNA binding (FPA) mRNA, complete cds [NM_129902]
3.72	0.00013835	0.0955105	CPuORF43	AT5G09461	ref|Arabidopsis thaliana CPuORF43 (Conserved peptide upstream open reading frame 43) (CPuORF43) mRNA, complete cds [NM_001125724]
2.96	0.00014756	0.0955105	AT3G58020	AT3G58020	ref|Arabidopsis thaliana heat shock protein binding (AT3G58020) mRNA, complete cds [NM_115664]
3.27	0.00015666	0.0955105	AT4G24680	AT4G24680	ref|Arabidopsis thaliana unknown protein (AT4G24680) mRNA, complete cds [NM_118601]
4.21	0.00016432	0.0955105	AT4G29560	AT4G29560	ref|Arabidopsis thaliana unknown protein (AT4G29560) mRNA, complete cds [NM_119101]
2.29	0.00016628	0.0955105	AT3G20570	AT3G20570	ref|Arabidopsis thaliana plastocyanin-like domain-containing protein (AT3G20570) mRNA, complete cds [NM_112949]
2.8	0.00016952	0.0955105	AT4G11570	AT4G11570	ref|Arabidopsis thaliana haloacid dehalogenase-like hydrolase family protein (AT4G11570) mRNA, complete cds [NM_179028]
2.94	0.00017039	0.0955105	MURE	AT1G63680	ref|Arabidopsis thaliana MURE; ATP binding / acid-amino acid ligase/ ligase (MURE) mRNA, complete cds [NM_105045]
2.21	0.00017344	0.0955105	ATEXO70A1	AT5G03540	ref|Arabidopsis thaliana ATEXO70A1 (exocyst subunit EXO70 family protein A1); protein binding (ATEXO70A1) mRNA, complete cds [NM_001125690]
2.25	0.00017415	0.0955105	AT5G51890	AT5G51890	ref|Arabidopsis thaliana peroxidase (AT5G51890) mRNA, complete cds [NM_124568]
2.5	0.00017552	0.0955105	HTA6	AT5G59870	ref|Arabidopsis thaliana HTA6; DNA binding (HTA6) mRNA, complete cds [NM_125380]
2.83	0.00017926	0.0955105	AT4G12040	AT4G12040	ref|Arabidopsis thaliana zinc finger (AN1-like) family protein (AT4G12040) mRNA, complete cds [NM_179033]
2.56	0.00018443	0.0955105	SPL12	AT3G60030	ref|Arabidopsis thaliana SPL12 (squamosa promoter-binding protein-like 12); transcription factor (SPL12) mRNA, complete cds [NM_115866]
3.4	0.00018492	0.0955105	CYP81K2	AT5G10600	ref|Arabidopsis thaliana CYP81K2; electron carrier/ heme binding / iron ion binding / monooxygenase/ oxygen binding (CYP81K2) mRNA, complete cds [NM_121098]
3.41	0.00018539	0.0955105	AT1G30320	AT1G30320	ref|Arabidopsis thaliana remorin family protein (AT1G30320) mRNA, complete cds [NM_102770]
2.77	0.00018748	0.0955105	ACX5	AT2G35690	ref|Arabidopsis thaliana ACX5 (ACYL-COA OXIDASE 5); FAD binding / acyl-CoA dehydrogenase/ acyl-CoA oxidase/ electron carrier/ oxidoreductase/ oxidoredu_ (ACX5) mRNA, complete cds [NM_129124]
2.3	0.0001882	0.0955105	AT1G80040	AT1G80040	ref|Arabidopsis thaliana unknown protein (AT1G80040) mRNA, complete cds [NM_202459]
2.81	0.00019038	0.0955105	SYP32	AT3G24350	ref|Arabidopsis thaliana SYP32 (SYNTAXIN OF PLANTS 32); SNAP receptor (SYP32) mRNA, complete cds [NM_113342]
3.13	0.00019223	0.0955105	AT-HSFA6B	AT3G22830	ref|Arabidopsis thaliana AT-HSFA6B; DNA binding / transcription factor (AT-HSFA6B) mRNA, complete cds [NM_113182]
2.7	0.00019371	0.0955105	AT5G15254	AT5G15254	ref|Arabidopsis thaliana unknown protein (AT5G15254) mRNA, complete cds [NM_001125756]
7.12	0.00020172	0.0955105	AT5G63970	AT5G63970	ref|Arabidopsis thaliana copine-related (AT5G63970) mRNA, complete cds [NM_125793]
3.32	0.00020948	0.0955105	ARR10	AT4G31920	ref|Arabidopsis thaliana ARR10 (ARABIDOPSIS RESPONSE REGULATOR 10); transcription factor/ two-component response regulator (ARR10) mRNA, complete cds [NM_119343]
3.03	0.00021032	0.0955105	AT2G39950	AT2G39950	ref|Arabidopsis thaliana unknown protein (AT2G39950) mRNA, complete cds [NM_129553]
2.41	0.00021788	0.0955105	AT5G57610	AT5G57610	ref|Arabidopsis thaliana protein kinase family protein (AT5G57610) mRNA, complete cds [NM_125142]
2.47	0.00021995	0.0955105	AT5G02600	AT5G02600	ref|Arabidopsis thaliana heavy-metal-associated domain-containing protein (AT5G02600) mRNA, complete cds [NM_202994]
3.57	0.00023803	0.0955105	AT5G51670	AT5G51670	ref|Arabidopsis thaliana unknown protein (AT5G51670) mRNA, complete cds [NM_124546]
2.65	0.00023866	0.0955105	AT5G58375	AT5G58375	ref|Arabidopsis thaliana unknown protein (AT5G58375) mRNA, complete cds [NM_125223]
2.14	0.00024069	0.0955105	GDU1	AT4G31730	ref|Arabidopsis thaliana GDU1 (GLUTAMINE DUMPER 1) (GDU1) mRNA, complete cds [NM_119322]
2.35	0.00025814	0.0955105	AT4G27620	AT4G27620	ref|Arabidopsis thaliana unknown protein (AT4G27620) mRNA, complete cds [NM_118898]
6.81	0.00026062	0.0955105	AT3G03280	AT3G03280	ref|Arabidopsis thaliana unknown protein (AT3G03280) mRNA, complete cds [NM_111198]
2.91	0.00026255	0.0955105	DIS2	AT1G30825	ref|Arabidopsis thaliana DIS2 (DISTORTED TRICHOMES 2); structural molecule (DIS2) mRNA, complete cds [NM_102820]
3.11	0.00026402	0.0955105	AT1G01930	AT1G01930	ref|Arabidopsis thaliana zinc finger protein-related (AT1G01930) mRNA, complete cds [NM_100073]
2.6	0.00026896	0.0955105	AT5G05800	AT5G05800	ref|Arabidopsis thaliana unknown protein (AT5G05800) mRNA, complete cds [NM_001085067]
5.58	0.00027384	0.0955105	HSPRO2	AT2G40000	ref|Arabidopsis thaliana HSPRO2 (ARABIDOPSIS ORTHOLOG OF SUGAR BEET HS1 PRO-1 2) (HSPRO2) mRNA, complete cds [NM_129558]
2.18	0.00027502	0.0955105	FRS5	AT4G38180	ref|Arabidopsis thaliana FRS5 (FAR1-related sequence 5); zinc ion binding (FRS5) mRNA, complete cds [NM_119979]
3.83	0.00027522	0.0955105	AtPP2-A11	AT1G63090	ref|Arabidopsis thaliana AtPP2-A11 (Phloem protein 2-A11); carbohydrate binding (AtPP2-A11) mRNA, complete cds [NM_104987]
2.87	0.00027629	0.0955105	AT2G03240	AT2G03240	ref|Arabidopsis thaliana unknown protein (AT2G03240) mRNA, complete cds [NM_126375]
2.27	0.00027831	0.0955105	AT1G19115	AT1G19115	ref|Arabidopsis thaliana unknown protein (AT1G19115) mRNA, complete cds [NM_001123841]
2.05	0.00028145	0.0955105	VPS35A	AT2G17790	ref|Arabidopsis thaliana VPS35A (VPS35 HOMOLOG A) (VPS35A) mRNA, complete cds [NM_127333]
2.45	0.00028534	0.0955105	TC378176	TC378176	tc|Rep: DNA-binding protein-like - Arabidopsis thaliana (Mouse-ear cress), partial (28%) [TC378176]
4.12	0.00028709	0.0955105	AT5G41080	AT5G41080	ref|Arabidopsis thaliana glycerophosphoryl diester phosphodiesterase family protein (AT5G41080) mRNA, complete cds [NM_203136]
2.23	0.00028898	0.0955105	ETFBETA	AT5G43430	ref|Arabidopsis thaliana ETFBETA; electron carrier (ETFBETA) mRNA, complete cds [NM_001036925]
2.31	0.00028899	0.0955105	emb1417	AT4G21190	ref|Arabidopsis thaliana emb1417 (embryo defective 1417) (emb1417) mRNA, complete cds [NM_118238]
3.11	0.0002927	0.0955105	AT1G19835	AT1G19835	ref|Arabidopsis thaliana unknown protein (AT1G19835) mRNA, complete cds [NM_101838]
2.72	0.00029514	0.0955105	AT4G08580	AT4G08580	ref|Arabidopsis thaliana unknown protein (AT4G08580) mRNA, complete cds [NM_116927]
2.34	0.00029542	0.0955105	AT5G42420	AT5G42420	ref|Arabidopsis thaliana transporter-related (AT5G42420) mRNA, complete cds [NM_001085220]
6.24	0.00029815	0.0955105	AT3G01513	AT3G01513	ref|Arabidopsis thaliana unknown protein (AT3G01513) mRNA, complete cds [NM_148679]
4.18	0.00030385	0.0955105	AT5G07870	AT5G07870	ref|Arabidopsis thaliana transferase family protein (AT5G07870) mRNA, complete cds [NM_120869]
2.38	0.00030737	0.0955105	UPS2	AT2G03530	ref|Arabidopsis thaliana UPS2 (UREIDE PERMEASE 2) (UPS2) mRNA, complete cds [NM_001084405]
2.48	0.00031647	0.0955105	EICBP.B	AT5G09410	ref|Arabidopsis thaliana EICBP.B (ETHYLENE INDUCED CALMODULIN BINDING PROTEIN); calmodulin binding / transcription activator/ transcription regulator (EICBP.B) mRNA, complete cds [NM_001125723]
5.43	0.00031732	0.0955105	AT5G39110	AT5G39110	ref|Arabidopsis thaliana germin-like protein, putative (AT5G39110) mRNA, complete cds [NM_123273]
2.46	0.00032072	0.0955105	AT1G21610	AT1G21610	ref|Arabidopsis thaliana wound-responsive family protein (AT1G21610) mRNA, complete cds [NM_102010]
2.81	0.00032405	0.0955105	ATCDS1	AT1G62430	ref|Arabidopsis thaliana ATCDS1; phosphatidate cytidylyltransferase (ATCDS1) mRNA, complete cds [NM_104923]
2.74	0.00032683	0.0955105	VPS35B	AT1G75850	ref|Arabidopsis thaliana VPS35B (VPS35 HOMOLOG B) (VPS35B) mRNA, complete cds [NM_106235]
2.71	0.00032889	0.0955105	EMB2763	AT2G17510	ref|Arabidopsis thaliana EMB2763 (EMBRYO DEFECTIVE 2763); RNA binding / ribonuclease (EMB2763) mRNA, complete cds [NM_127305]
3.3	0.00032995	0.0955105	AT2G29910	AT2G29910	ref|Arabidopsis thaliana F-box family protein (AT2G29910) mRNA, complete cds [NM_179807]
3.83	0.00033456	0.0955105	R90101	R90101	tc|Rep: Glutathione S-transferase - Arabidopsis thaliana (Mouse-ear cress), complete [TC395224]
3.54	0.00033896	0.0955105	AT3G11420	AT3G11420	ref|Arabidopsis thaliana fringe-related protein (AT3G11420) mRNA, complete cds [NM_111975]
3.35	0.0003393	0.0955105	AT1G73130	AT1G73130	ref|Arabidopsis thaliana unknown protein (AT1G73130) mRNA, complete cds [NM_105971]
3.39	0.00034202	0.0955105	AT2G43570	AT2G43570	ref|Arabidopsis thaliana chitinase, putative (AT2G43570) mRNA, complete cds [NM_129919]
2.79	0.0003563	0.0955105	AT4G01890	AT4G01890	ref|Arabidopsis thaliana glycoside hydrolase family 28 protein / polygalacturonase (pectinase) family protein (AT4G01890) mRNA, complete cds [NM_116419]
3.59	0.00035654	0.0955105	AT4G28300	AT4G28300	ref|Arabidopsis thaliana hydroxyproline-rich glycoprotein family protein (AT4G28300) mRNA, complete cds [NM_202901]
2.74	0.00035771	0.0955105	NIMIN-3	AT1G09415	ref|Arabidopsis thaliana NIMIN-3 (NIM1-INTERACTING 3) (NIMIN-3) mRNA, complete cds [NM_100812]
6.66	0.0003591	0.0955105	AT4G04690	AT4G04690	ref|Arabidopsis thaliana F-box family protein (FBX15) (AT4G04690) mRNA, complete cds [NM_116707]
2.23	0.00036042	0.0955105	MSH5	AT3G20475	ref|Arabidopsis thaliana MSH5 (MUTS-HOMOLOGUE 5); ATP binding / damaged DNA binding / mismatched DNA binding (MSH5) mRNA, complete cds [NM_112939]
2.04	0.00036325	0.0955105	AT1G26940	AT1G26940	ref|Arabidopsis thaliana peptidyl-prolyl cis-trans isomerase cyclophilin-type family protein (AT1G26940) mRNA, complete cds [NM_102458]
4.88	0.00036648	0.0955105	AT5G44060	AT5G44060	ref|Arabidopsis thaliana unknown protein (AT5G44060) mRNA, complete cds [NM_123773]
3.52	0.00037012	0.0955105	AT5G39120	AT5G39120	ref|Arabidopsis thaliana germin-like protein, putative (AT5G39120) mRNA, complete cds [NM_123274]
2.64	0.0003708	0.0955105	AT4G35200	AT4G35200	ref|Arabidopsis thaliana unknown protein (AT4G35200) mRNA, complete cds [NM_119686]
7.97	0.00037216	0.0955105	AT1G50930	AT1G50930	ref|Arabidopsis thaliana unknown protein (AT1G50930) mRNA, complete cds [NM_103973]
2.67	0.00037631	0.0955105	AT5G60300	AT5G60300	ref|Arabidopsis thaliana lectin protein kinase family protein (AT5G60300) mRNA, complete cds [NM_125423]
3	0.00037678	0.0955105	AT3G52120	AT3G52120	ref|Arabidopsis thaliana SWAP (Suppressor-of-White-APricot)/surp domain-containing protein / D111/G-patch domain-containing protein (AT3G52120) mRNA, complete cds [NM_001125350]
3.24	0.0003793	0.0955105	AT5G44440	AT5G44440	ref|Arabidopsis thaliana FAD-binding domain-containing protein (AT5G44440) mRNA, complete cds [NM_123811]
2.08	0.0003873	0.0955105	AT1G15730	AT1G15730	ref|Arabidopsis thaliana PRLI-interacting factor L, putative (AT1G15730) mRNA, complete cds [NM_101441]
2.62	0.00039415	0.0955105	SHA	AT1G17040	ref|Arabidopsis thaliana SHA (SH2 DOMAIN PROTEIN A); protein binding / signal transducer/ transcription factor (SHA) mRNA, complete cds [NM_101564]
2.59	0.00040196	0.0955105	AT1G56550	AT1G56550	ref|Arabidopsis thaliana UDP-xylosyltransferase (AT1G56550) mRNA, complete cds [NM_104532]
3.28	0.0004051	0.0955105	AT3G04130	AT3G04130	ref|Arabidopsis thaliana pentatricopeptide (PPR) repeat-containing protein (AT3G04130) mRNA, complete cds [NM_111284]
2.56	0.00040685	0.0955105	ARI1	AT4G34370	ref|Arabidopsis thaliana ARI1 (ARIADNE); protein binding / zinc ion binding (ARI1) mRNA, complete cds [NM_119602]
2.64	0.00040949	0.0955105	CYCT1;3	AT1G27630	ref|Arabidopsis thaliana CYCT1;3 (CYCLIN T 1;3); cyclin-dependent protein kinase (CYCT1;3) mRNA, complete cds [NM_102528]
3	0.00041028	0.0955105	AT1G15060	AT1G15060	ref|Arabidopsis thaliana unknown protein (AT1G15060) mRNA, complete cds [NM_101376]
2.66	0.0004136	0.0955105	AT1G13920	AT1G13920	ref|Arabidopsis thaliana remorin family protein (AT1G13920) mRNA, complete cds [NM_101258]
7.35	0.00041388	0.0955105	IAA1	AT4G14560	ref|Arabidopsis thaliana IAA1 (INDOLE-3-ACETIC ACID INDUCIBLE); protein binding / transcription factor (IAA1) mRNA, complete cds [NM_117536]
2.42	0.00041393	0.0955105	AT3G55080	AT3G55080	ref|Arabidopsis thaliana SET domain-containing protein (AT3G55080) mRNA, complete cds [NM_115366]
2.22	0.00041439	0.0955105	AT2G44210	AT2G44210	ref|Arabidopsis thaliana unknown protein (AT2G44210) mRNA, complete cds [NM_129985]
5.6	0.00041911	0.0955105	A_84_P759401	A_84_P759401	Unknown
2.03	0.00042183	0.0955105	AT4G20330	AT4G20330	ref|Arabidopsis thaliana transcription initiation factor-related (AT4G20330) mRNA, complete cds [NM_118152]
2.77	0.00042338	0.0955105	AT3G56760	AT3G56760	ref|Arabidopsis thaliana calcium-dependent protein kinase, putative / CDPK, putative (AT3G56760) mRNA, complete cds [NM_115535]
2.51	0.0004253	0.0955105	AT1G28410	AT1G28410	ref|Arabidopsis thaliana unknown protein (AT1G28410) mRNA, complete cds [NM_102609]
2.28	0.00042753	0.0955105	AT3G17365	AT3G17365	ref|Arabidopsis thaliana catalytic/ methyltransferase (AT3G17365) mRNA, complete cds [NM_112615]
2.01	0.00043169	0.0955105	AT4G08039	AT4G08039	ref|Arabidopsis thaliana unknown protein (AT4G08039) mRNA, complete cds [NM_001036515]
2.45	0.00043181	0.0955105	AT1G49180	AT1G49180	ref|Arabidopsis thaliana protein kinase family protein (AT1G49180) mRNA, complete cds [NM_103808]
2.12	0.00043182	0.0955105	AT2G25570	AT2G25570	ref|Arabidopsis thaliana binding (AT2G25570) mRNA, complete cds [NM_128115]
2.49	0.00043582	0.0955105	AT1G10400	AT1G10400	ref|Arabidopsis thaliana UDP-glycosyltransferase/ transferase, transferring glycosyl groups (AT1G10400) mRNA, complete cds [NM_100915]
3.2	0.00043838	0.0955105	ATN1	AT3G27560	ref|Arabidopsis thaliana ATN1; kinase/ protein serine/threonine kinase/ protein serine/threonine/tyrosine kinase/ protein tyrosine kinase (ATN1) mRNA, complete cds [NM_113672]
3.36	0.00043852	0.0955105	AT4G19390	AT4G19390	ref|Arabidopsis thaliana unknown protein (AT4G19390) mRNA, complete cds [NM_118059]
2.44	0.00044071	0.0955105	AT2G07042	AT2G07042	ref|Arabidopsis thaliana (AT2G07042) otherRNA [NR_022467]
2.82	0.00044247	0.0955105	TBP2	AT1G55520	ref|Arabidopsis thaliana TBP2 (TATA BINDING PROTEIN 2); DNA binding / RNA polymerase II transcription factor/ TATA-binding protein binding (TBP2) mRNA, complete cds [NM_104427]
2.59	0.00044719	0.0955105	AT2G35290	AT2G35290	ref|Arabidopsis thaliana unknown protein (AT2G35290) mRNA, complete cds [NM_129081]
3.57	0.00045144	0.0955105	AT5G02910	AT5G02910	ref|Arabidopsis thaliana F-box family protein (AT5G02910) mRNA, complete cds [NM_120369]
2.56	0.00045501	0.0955105	TC359914	TC359914	tc|Rep: Probable DNA gyrase subunit A, chloroplast/mitochondrial precursor - Arabidopsis thaliana (Mouse-ear cress), partial (93%) [TC359914]
3.76	0.00045716	0.0955105	AT2G44600	AT2G44600	ref|Arabidopsis thaliana unknown protein (AT2G44600) mRNA, complete cds [NM_130024]
2.89	0.00046107	0.0955105	RECQI1	AT3G05740	ref|Arabidopsis thaliana RECQI1 (Arabidopsis RecQ helicase l1); ATP binding / ATP-dependent helicase/ helicase/ nucleic acid binding (RECQI1) mRNA, complete cds [NM_111448]
2.23	0.00046293	0.0955105	AT3G54380	AT3G54380	gb|Arabidopsis thaliana Full-length cDNA Complete sequence from clone GSLTPGH33ZC09 of Hormone Treated Callus of strain col-0 of Arabidopsis thaliana (thale cress) [BX842407]
2.29	0.00046519	0.0955105	AT5G19430	AT5G19430	ref|Arabidopsis thaliana zinc finger (C3HC4-type RING finger) family protein (AT5G19430) mRNA, complete cds [NM_121948]
2.38	0.00046531	0.0955105	ATRBL10	AT1G25290	ref|Arabidopsis thaliana ATRBL10 (ARABIDOPSIS RHOMBOID-LIKE PROTEIN 10) (ATRBL10) mRNA, complete cds [NM_102339]
2.12	0.00046616	0.0955105	AFP1	AT1G69260	ref|Arabidopsis thaliana AFP1 (ABI FIVE BINDING PROTEIN) (AFP1) mRNA, complete cds [NM_105593]
2.28	0.00048593	0.0955105	MEE53	AT4G10560	ref|Arabidopsis thaliana MEE53 (maternal effect embryo arrest 53); protein binding / zinc ion binding (MEE53) mRNA, complete cds [NM_117124]
2.23	0.00048601	0.0955105	AT4G28300	AT4G28300	ref|Arabidopsis thaliana hydroxyproline-rich glycoprotein family protein (AT4G28300) mRNA, complete cds [NM_118970]
2.45	0.00049353	0.0955105	AT2G43160	AT2G43160	ref|Arabidopsis thaliana epsin N-terminal homology (ENTH) domain-containing protein (AT2G43160) mRNA, complete cds [NM_180055]
2.24	0.00049403	0.0955105	TC395309	TC395309	tc|Rep: Predicted protein - Neurospora crassa, partial (14%) [TC395309]
2.8	0.00049724	0.0955105	FRS10	AT5G28530	ref|Arabidopsis thaliana FRS10 (FAR1-related sequence 10); zinc ion binding (FRS10) mRNA, complete cds [NM_122736]
2.69	0.00050372	0.0955105	AT5G37790	AT5G37790	ref|Arabidopsis thaliana protein kinase family protein (AT5G37790) mRNA, complete cds [NM_123138]
2.46	0.00050684	0.0955105	PAE1	AT1G53850	ref|Arabidopsis thaliana PAE1; endopeptidase/ peptidase/ threonine-type endopeptidase (PAE1) mRNA, complete cds [NM_001084248]
2.73	0.00051154	0.0955105	EMB3006	AT4G19350	ref|Arabidopsis thaliana EMB3006 (embryo defective 3006) (EMB3006) mRNA, complete cds [NM_118055]
5.76	0.00051406	0.0955105	AT4G11655	AT4G11655	ref|Arabidopsis thaliana transmembrane protein, putative (AT4G11655) mRNA, complete cds [NM_202806]
2.28	0.00052954	0.0955105	GLR3.3	AT1G42540	ref|Arabidopsis thaliana ATGLR3.3; intracellular ligand-gated ion channel (GLR3.3) mRNA, complete cds [NM_103438]
2.12	0.00053065	0.0955105	emb1138	AT5G26742	ref|Arabidopsis thaliana emb1138 (embryo defective 1138); ATP binding / ATP-dependent helicase/ RNA binding / helicase/ nucleic acid binding / zinc ion_ (emb1138) mRNA, complete cds [NM_147920]
2.53	0.00053723	0.0955105	AK117410	AK117410	gb|Arabidopsis thaliana mRNA, clone: RAFL17-01-K04 [AK117410]
4.1	0.00053775	0.0955105	GBF2	AT4G01120	gb|BP584460 RAFL14 Arabidopsis thaliana cDNA clone RAFL14-46-G12 3', mRNA sequence [BP584460]
2.44	0.00054762	0.0955105	ACBP2	AT4G27780	ref|Arabidopsis thaliana ACBP2 (ACYL-COA BINDING PROTEIN ACBP 2); acyl-CoA binding / lead ion binding (ACBP2) mRNA, complete cds [NM_118916]
6.01	0.00054788	0.0955105	AT2G17070	AT2G17070	ref|Arabidopsis thaliana unknown protein (AT2G17070) mRNA, complete cds [NM_127262]
2.61	0.00055257	0.0955105	SNF7.1	AT4G29160	ref|Arabidopsis thaliana SNF7.1 (SNF7.1) mRNA, complete cds [NM_202906]
2.24	0.00055393	0.0955105	AT2G22910	AT2G22910	ref|Arabidopsis thaliana GCN5-related N-acetyltransferase (GNAT) family protein / amino acid kinase family protein (AT2G22910) mRNA, complete cds [NM_127856]
2.45	0.0005636	0.0955105	AT2G25200	AT2G25200	ref|Arabidopsis thaliana unknown protein (AT2G25200) mRNA, complete cds [NM_179730]
5.95	0.00056407	0.0955105	AT1G60010	AT1G60010	ref|Arabidopsis thaliana unknown protein (AT1G60010) mRNA, complete cds [NM_104693]
2.08	0.00056542	0.0955105	EIF2_GAMMA	EIF2_GAMMA	ref|Arabidopsis thaliana EIF2 GAMMA; translation factor, nucleic acid binding / translation initiation factor (EIF2 GAMMA) mRNA, complete cds [NM_100298]
3.48	0.00056753	0.0955105	AT1G08000	AT1G08000	ref|Arabidopsis thaliana zinc finger (GATA type) family protein (AT1G08000) mRNA, complete cds [NM_202061]
2.98	0.00056817	0.0955105	AT3G20720	AT3G20720	ref|Arabidopsis thaliana unknown protein (AT3G20720) mRNA, complete cds [NM_112963]
2.39	0.00057072	0.0955105	AT4G18380	AT4G18380	ref|Arabidopsis thaliana F-box family protein (AT4G18380) mRNA, complete cds [NM_117949]
2.42	0.00058047	0.0955105	AT3G17090	AT3G17090	ref|Arabidopsis thaliana protein phosphatase 2C family protein / PP2C family protein (AT3G17090) mRNA, complete cds [NM_001035637]
3.12	0.00058164	0.0955105	UBQ10	AT4G05320	ref|Arabidopsis thaliana UBQ10 (POLYUBIQUITIN 10); protein binding (UBQ10) mRNA, complete cds [NM_202787]
2.67	0.00058584	0.0955105	EYE	AT5G51430	ref|Arabidopsis thaliana EYE (EMBRYO YELLOW) (EYE) mRNA, complete cds [NM_124522]
2.27	0.0005981	0.0955105	AT3G13930	AT3G13930	ref|Arabidopsis thaliana dihydrolipoamide S-acetyltransferase, putative (AT3G13930) mRNA, complete cds [NM_112247]
2.18	0.00059844	0.0955105	ATSAC1	AT1G22620	ref|Arabidopsis thaliana ATSAC1 (suppressor of actin 1); phosphatidylinositol-4,5-bisphosphate 5-phosphatase (ATSAC1) mRNA, complete cds [NM_102109]
3.55	0.00060201	0.0955105	AT5G23130	AT5G23130	ref|Arabidopsis thaliana peptidoglycan-binding LysM domain-containing protein (AT5G23130) mRNA, complete cds [NM_122219]
2.18	0.00060669	0.0955105	AT4G24730	AT4G24730	ref|Arabidopsis thaliana calcineurin-like phosphoesterase family protein (AT4G24730) mRNA, complete cds [NM_118606]
4.14	0.00060739	0.0955105	UCC2	AT2G44790	gb|151896 CERES-148 Arabidopsis thaliana cDNA clone 118921 5', mRNA sequence [DR339542]
2.06	0.0006148	0.0955105	AT3G47560	AT3G47560	ref|Arabidopsis thaliana esterase/lipase/thioesterase family protein (AT3G47560) mRNA, complete cds [NM_202668]
3.97	0.00062207	0.0955105	AT1G78730	AT1G78730	ref|Arabidopsis thaliana F-box family protein (AT1G78730) mRNA, complete cds [NM_106520]
2.01	0.00063057	0.0955105	PTP1	AT1G71860	ref|Arabidopsis thaliana PTP1 (PROTEIN TYROSINE PHOSPHATASE 1); protein tyrosine phosphatase (PTP1) mRNA, complete cds [NM_202398]
2.62	0.00064514	0.0955105	AT1G12470	AT1G12470	ref|Arabidopsis thaliana Pep3/Vps18/deep orange family protein (AT1G12470) mRNA, complete cds [NM_101119]
2.31	0.00065518	0.0955105	AT3G18670	AT3G18670	ref|Arabidopsis thaliana ankyrin repeat family protein (AT3G18670) mRNA, complete cds [NM_112753]
8.3	0.0006556	0.0955105	AT1G73010	AT1G73010	ref|Arabidopsis thaliana phosphatase (AT1G73010) mRNA, complete cds [NM_105959]
2.33	0.00065702	0.0955105	AT3G57800	AT3G57800	ref|Arabidopsis thaliana basic helix-loop-helix (bHLH) family protein (AT3G57800) mRNA, complete cds [NM_180414]
2.49	0.00066004	0.0955105	AT5G11600	AT5G11600	ref|Arabidopsis thaliana unknown protein (AT5G11600) mRNA, complete cds [NM_121198]
2.64	0.0006646	0.0955105	AT3G07890	AT3G07890	ref|Arabidopsis thaliana RabGAP/TBC domain-containing protein (AT3G07890) mRNA, complete cds [NM_111668]
2.79	0.00066483	0.0955105	DDF1	AT1G12610	ref|Arabidopsis thaliana DDF1 (DWARF AND DELAYED FLOWERING 1); DNA binding / sequence-specific DNA binding / transcription factor (DDF1) mRNA, complete cds [NM_101131]
3.71	0.00066679	0.0955105	AT5G47730	AT5G47730	ref|Arabidopsis thaliana SEC14 cytosolic factor, putative / polyphosphoinositide-binding protein, putative (AT5G47730) mRNA, complete cds [NM_001085261]
6.05	0.00066764	0.0955105	TA28793_3702	TA28793_3702	Unknown
2.85	0.00066799	0.0955105	AT4G35200	AT4G35200	ref|Arabidopsis thaliana unknown protein (AT4G35200) mRNA, complete cds [NM_119686]
2.36	0.00067882	0.0955105	PRA1.A2	AT5G05987	ref|Arabidopsis thaliana PRA1.A2 (PRENYLATED RAB ACCEPTOR 1.A2) (PRA1.A2) mRNA, complete cds [NM_180447]
12.31	0.00068919	0.0955105	AT4G27280	AT4G27280	ref|Arabidopsis thaliana calcium-binding EF hand family protein (AT4G27280) mRNA, complete cds [NM_118862]
2.95	0.00068923	0.0955105	SAY1	AT4G11740	ref|Arabidopsis thaliana SAY1 (SAY1) mRNA, complete cds [NM_117243]
3.12	0.00069042	0.0955105	AT5G19830	AT5G19830	ref|Arabidopsis thaliana aminoacyl-tRNA hydrolase (AT5G19830) mRNA, complete cds [NM_121988]
4.09	0.00069202	0.0955105	AT5G19230	AT5G19230	ref|Arabidopsis thaliana unknown protein (AT5G19230) mRNA, complete cds [NM_121928]
2.48	0.00069453	0.0955105	AT1G01180	AT1G01180	ref|Arabidopsis thaliana unknown protein (AT1G01180) mRNA, complete cds [NM_100000]
2.17	0.00069643	0.0955105	AT3G52605	AT3G52605	ref|Arabidopsis thaliana (AT3G52605) otherRNA [NR_022839]
2.25	0.00069771	0.0955105	AT1G79110	AT1G79110	ref|Arabidopsis thaliana protein binding / zinc ion binding (AT1G79110) mRNA, complete cds [NM_106562]
6.2	0.00069865	0.0955105	AT3G53960	AT3G53960	ref|Arabidopsis thaliana proton-dependent oligopeptide transport (POT) family protein (AT3G53960) mRNA, complete cds [NM_115256]
2.09	0.00069954	0.0955105	AML1	AT3G11940	ref|Arabidopsis thaliana AML1 (ARABIDOPSIS MEI2-LIKE PROTEIN 1); RNA binding / protein binding (AML1) mRNA, complete cds [NM_125589]
2.02	0.00070078	0.0955105	AT3G51130	AT3G51130	ref|Arabidopsis thaliana unknown protein (AT3G51130) mRNA, complete cds [NM_114973]
2.61	0.00070178	0.0955105	AT3G46700	AT3G46700	ref|Arabidopsis thaliana UDP-glycosyltransferase/ transferase, transferring glycosyl groups (AT3G46700) mRNA, complete cds [NM_114537]
2.63	0.00070562	0.0955105	AT1G19715	AT1G19715	ref|Arabidopsis thaliana jacalin lectin family protein (AT1G19715) mRNA, complete cds [NM_001123843]
2.05	0.0007161	0.0955105	EMB3012	AT5G40480	ref|Arabidopsis thaliana EMB3012 (embryo defective 3012) (EMB3012) mRNA, complete cds [NM_123412]
2.5	0.00071715	0.0955105	AT3G13350	AT3G13350	ref|Arabidopsis thaliana high mobility group (HMG1/2) family protein / ARID/BRIGHT DNA-binding domain-containing protein (AT3G13350) mRNA, complete cds [NM_112180]
2.16	0.00072404	0.0955105	AT1G50620	AT1G50620	ref|Arabidopsis thaliana PHD finger family protein (AT1G50620) mRNA, complete cds [NM_103944]
2.66	0.00072525	0.0955105	AT5G65205	AT5G65205	ref|Arabidopsis thaliana short-chain dehydrogenase/reductase (SDR) family protein (AT5G65205) mRNA, complete cds [NM_125918]
4.91	0.00072554	0.0955105	AT4G29070	AT4G29070	ref|Arabidopsis thaliana unknown protein (AT4G29070) mRNA, complete cds [NM_001036667]
2.22	0.00072696	0.0955105	AT5G02600	AT5G02600	ref|Arabidopsis thaliana heavy-metal-associated domain-containing protein (AT5G02600) mRNA, complete cds [NM_202994]
2.45	0.0007309	0.0955105	AT2G15695	AT2G15695	ref|Arabidopsis thaliana unknown protein (AT2G15695) mRNA, complete cds [NM_127131]
2.43	0.00073163	0.0955105	AT1G10330	AT1G10330	ref|Arabidopsis thaliana pentatricopeptide (PPR) repeat-containing protein (AT1G10330) mRNA, complete cds [NM_100907]
2.65	0.00073892	0.0955105	ATCDPK2	AT1G35670	ref|Arabidopsis thaliana ATCDPK2 (CALCIUM-DEPENDENT PROTEIN KINASE 2); calmodulin-dependent protein kinase/ kinase (ATCDPK2) mRNA, complete cds [NM_103271]
2.48	0.00074035	0.0955105	CYT1	AT2G39770	ref|Arabidopsis thaliana CYT1 (CYTOKINESIS DEFECTIVE 1); mannose-1-phosphate guanylyltransferase/ nucleotidyltransferase (CYT1) mRNA, complete cds [NM_129535]
3.06	0.00074468	0.0955105	AT3G24715	AT3G24715	ref|Arabidopsis thaliana ATP binding / protein kinase/ protein serine/threonine kinase/ protein tyrosine kinase (AT3G24715) mRNA, complete cds [NM_113383]
2.69	0.00074544	0.0955105	AT4G23450	AT4G23450	ref|Arabidopsis thaliana zinc finger (C3HC4-type RING finger) family protein (AT4G23450) mRNA, complete cds [NM_118474]
2.08	0.00075577	0.0955105	AT3G24880	AT3G24880	ref|Arabidopsis thaliana DNA binding (AT3G24880) mRNA, complete cds [NM_113400]
2.19	0.00076059	0.0955105	AtGUS1	AT5G61250	ref|Arabidopsis thaliana AtGUS1 (Arabidopsis thaliana glucuronidase 1); beta-glucuronidase (AtGUS1) mRNA, complete cds [NM_125518]
3.01	0.0007629	0.0955105	AT2G04540	AT2G04540	ref|Arabidopsis thaliana 3-oxoacyl-(acyl-carrier-protein) synthase II, putative (AT2G04540) mRNA, complete cds [NM_126485]
5.37	0.00076367	0.0955105	ATGSTU13	AT1G27130	ref|Arabidopsis thaliana ATGSTU13 (ARABIDOPSIS THALIANA GLUTATHIONE S-TRANSFERASE TAU 13); glutathione transferase (ATGSTU13) mRNA, complete cds [NM_102475]
7.05	0.00076443	0.0955105	AT5G10980	AT5G10980	ref|Arabidopsis thaliana histone H3 (AT5G10980) mRNA, complete cds [NM_121136]
2.63	0.00076543	0.0955105	AT5G21160	AT5G21160	ref|Arabidopsis thaliana La domain-containing protein / proline-rich family protein (AT5G21160) mRNA, complete cds [NM_122123]
2.1	0.00076603	0.0955105	AT2G40260	AT2G40260	ref|Arabidopsis thaliana myb family transcription factor (AT2G40260) mRNA, complete cds [NM_129584]
2.32	0.00076928	0.0955105	AT4G22360	AT4G22360	ref|Arabidopsis thaliana SWIB complex BAF60b domain-containing protein (AT4G22360) mRNA, complete cds [NM_118362]
2.75	0.00077026	0.0955105	NF-YB13	AT5G23090	ref|Arabidopsis thaliana NF-YB13 (NUCLEAR FACTOR Y, SUBUNIT B13); transcription factor (NF-YB13) mRNA, complete cds [NM_180729]
4.73	0.00077537	0.0955105	TIFY10B	AT1G74950	ref|Arabidopsis thaliana TIFY10B (TIFY10B) mRNA, complete cds [NM_106153]
2.04	0.00077856	0.0955105	AT1G73380	AT1G73380	ref|Arabidopsis thaliana unknown protein (AT1G73380) mRNA, complete cds [NM_105998]
2.07	0.00079493	0.0955105	FIO1	AT2G21070	ref|Arabidopsis thaliana FIO1 (FIONA1); methyltransferase (FIO1) mRNA, complete cds [NM_001036305]
3.02	0.00079699	0.0955105	AT2G17670	AT2G17670	ref|Arabidopsis thaliana pentatricopeptide (PPR) repeat-containing protein (AT2G17670) mRNA, complete cds [NM_127321]
2.46	0.00079737	0.0955105	AT1G80960	AT1G80960	ref|Arabidopsis thaliana F-box protein-related (AT1G80960) mRNA, complete cds [NM_106744]
2.13	0.00079975	0.0955105	AT1G27360	AT1G27360	ref|Arabidopsis thaliana squamosa promoter-binding protein-like 11 (SPL11) (AT1G27360) mRNA, complete cds [NM_001084135]
2.39	0.00080646	0.0955105	AT3G23540	AT3G23540	ref|Arabidopsis thaliana unknown protein (AT3G23540) mRNA, complete cds [NM_113257]
2.15	0.0008136	0.0955105	AT3G27090	AT3G27090	ref|Arabidopsis thaliana unknown protein (AT3G27090) mRNA, complete cds [NM_113623]
2.06	0.00081976	0.0955105	LCV2	AT1G43130	ref|Arabidopsis thaliana LCV2 (LIKE COV 2) (LCV2) mRNA, complete cds [NM_103466]
2.03	0.00082009	0.0955105	XLG3	AT1G31930	ref|Arabidopsis thaliana XLG3 (extra-large GTP-binding protein 3); guanyl nucleotide binding / signal transducer (XLG3) mRNA, complete cds [NM_102929]
4.31	0.00083841	0.0955105	AT4G21740	AT4G21740	ref|Arabidopsis thaliana unknown protein (AT4G21740) mRNA, complete cds [NM_118294]
53.35	0.0008391	0.0955105	AT5G51190	AT5G51190	ref|Arabidopsis thaliana AP2 domain-containing transcription factor, putative (AT5G51190) mRNA, complete cds [NM_124498]
2.35	0.00084046	0.0955105	AT5G61570	AT5G61570	ref|Arabidopsis thaliana protein kinase family protein (AT5G61570) mRNA, complete cds [NM_001085310]
3.61	0.0008438	0.0955105	MYB122	AT1G74080	ref|Arabidopsis thaliana MYB122 (MYB DOMAIN PROTEIN 122); DNA binding / transcription factor (MYB122) mRNA, complete cds [NM_106068]
3.02	0.00084442	0.0955105	AFP3	AT3G29575	ref|Arabidopsis thaliana AFP3 (ABI FIVE BINDING PROTEIN 3) (AFP3) mRNA, complete cds [NM_001084753]
2.74	0.00085075	0.0955105	atnudt21	AT1G73540	ref|Arabidopsis thaliana atnudt21 (Arabidopsis thaliana Nudix hydrolase homolog 21); hydrolase (atnudt21) mRNA, complete cds [NM_106012]
3.05	0.00085099	0.0955105	AT3G27700	AT3G27700	ref|Arabidopsis thaliana RNA recognition motif (RRM)-containing protein (AT3G27700) mRNA, complete cds [NM_113686]
2.81	0.00085427	0.0955105	AT5G20580	AT5G20580	ref|Arabidopsis thaliana unknown protein (AT5G20580) mRNA, complete cds [NM_122065]
2.22	0.00085503	0.0955105	AT1G24530	AT1G24530	ref|Arabidopsis thaliana transducin family protein / WD-40 repeat family protein (AT1G24530) mRNA, complete cds [NM_102297]
5.78	0.00086511	0.0955105	GP_ALPHA_1	GP_ALPHA_1	ref|Arabidopsis thaliana GP ALPHA 1 (G PROTEIN ALPHA SUBUNIT 1); GTP binding / GTPase/ channel regulator/ signal transducer (GP ALPHA 1) mRNA, complete cds [NM_128187]
3.74	0.00087056	0.0955105	AT4G35295	AT4G35295	ref|Arabidopsis thaliana homoserine kinase, putative / HSK, putative (AT4G35295) mRNA, complete cds [NM_148399]
2.65	0.00087402	0.0955105	AML5	AT1G29400	ref|Arabidopsis thaliana AML5 (ARABIDOPSIS MEI2-LIKE PROTEIN 5); RNA binding / nucleic acid binding / nucleotide binding (AML5) mRNA, complete cds [NM_179396]
2.02	0.00087618	0.0955105	TTN8	AT3G54670	ref|Arabidopsis thaliana TTN8 (TITAN8); ATP binding / transporter (TTN8) mRNA, complete cds [NM_115324]
2.69	0.00087962	0.0955105	AT3G04485	AT3G04485	ref|Arabidopsis thaliana (AT3G04485) otherRNA [NR_022687]
2.79	0.0008853	0.0955105	AT4G26240	AT4G26240	ref|Arabidopsis thaliana unknown protein (AT4G26240) mRNA, complete cds [NM_118757]
4.5	0.00089291	0.0955105	AT1G04790	AT1G04790	ref|Arabidopsis thaliana zinc finger (C3HC4-type RING finger) family protein (AT1G04790) mRNA, complete cds [NM_100357]
2.39	0.00090134	0.0955105	NRPB4	AT5G09920	ref|Arabidopsis thaliana NRPB4; DNA-directed RNA polymerase (NRPB4) mRNA, complete cds [NM_121029]
3.19	0.0009039	0.0955105	AT4G35890	AT4G35890	ref|Arabidopsis thaliana La domain-containing protein (AT4G35890) mRNA, complete cds [NM_119755]
2.94	0.00090454	0.0955105	UBP16	AT4G24560	ref|Arabidopsis thaliana UBP16 (UBIQUITIN-SPECIFIC PROTEASE 16); ubiquitin thiolesterase/ ubiquitin-specific protease/ zinc ion binding (UBP16) mRNA, complete cds [NM_118589]
3.44	0.00090656	0.0955105	AT3G12350	AT3G12350	ref|Arabidopsis thaliana F-box family protein (AT3G12350) mRNA, complete cds [NM_112070]
2.67	0.00091128	0.0955105	AT5G16730	AT5G16730	ref|Arabidopsis thaliana unknown protein (AT5G16730) mRNA, complete cds [NM_121679]
3.58	0.00091445	0.0955105	AT5G45040	AT5G45040	ref|Arabidopsis thaliana cytochrome c6 (ATC6) (AT5G45040) mRNA, complete cds [NM_123872]
2.49	0.00091837	0.0955105	AT1G50570	AT1G50570	ref|Arabidopsis thaliana C2 domain-containing protein (AT1G50570) mRNA, complete cds [NM_001036089]
2.76	0.00092149	0.0955105	MUR3	AT2G20370	ref|Arabidopsis thaliana MUR3 (MURUS 3); catalytic/ transferase, transferring glycosyl groups (MUR3) mRNA, complete cds [NM_127596]
2.77	0.00092205	0.0955105	AT2G20500	AT2G20500	ref|Arabidopsis thaliana unknown protein (AT2G20500) mRNA, complete cds [NM_127609]
2.25	0.00092394	0.0955105	AT1G64080	AT1G64080	ref|Arabidopsis thaliana unknown protein (AT1G64080) mRNA, complete cds [NM_105081]
3	0.00092551	0.0955105	AT5G27860	AT5G27860	ref|Arabidopsis thaliana unknown protein (AT5G27860) mRNA, complete cds [NM_001161271]
3.33	0.00092701	0.0955105	AT2G24395	AT2G24395	ref|Arabidopsis thaliana chaperone protein dnaJ-related (AT2G24395) mRNA, complete cds [NM_179721]
3.11	0.00094307	0.0955105	SPL1	AT1G59560	ref|Arabidopsis thaliana SPL1 (SQUAMOSA PROMOTER BINDING PROTEIN-LIKE 1); DNA binding / transcription factor (SPL1) mRNA, complete cds [NM_180137]
3.78	0.0009467	0.0955105	ATGSTF8	AT1G02920	ref|Arabidopsis thaliana ATGSTF8 (ARABIDOPSIS THALIANA GLUTATHIONE S-TRANSFERASE PHI 8); glutathione binding / glutathione transferase (ATGSTF8) mRNA, complete cds [NM_180148]
2.27	0.00094842	0.0955105	AT1G04300	AT1G04300	ref|Arabidopsis thaliana unknown protein (AT1G04300) mRNA, complete cds [NM_001083985]
2.76	0.00095112	0.0955105	AT1G72880	AT1G72880	ref|Arabidopsis thaliana acid phosphatase survival protein SurE, putative (AT1G72880) mRNA, complete cds [NM_105946]
3.23	0.00095491	0.0955105	AT3G60690	AT3G60690	ref|Arabidopsis thaliana auxin-responsive family protein (AT3G60690) mRNA, complete cds [NM_115933]
3.66	0.00095566	0.0955105	TA52094_3702	TA52094_3702	tc|Rep: Arabidopsis thaliana genomic DNA, chromosome 3, TAC clone:K14A17 - Arabidopsis thaliana (Mouse-ear cress), partial (95%) [TC397277]
2.58	0.00096251	0.0955105	ARF9	AT4G23980	ref|Arabidopsis thaliana ARF9 (AUXIN RESPONSE FACTOR 9); transcription factor (ARF9) mRNA, complete cds [NM_118530]
8.77	0.00096745	0.0955105	AT2G18690	AT2G18690	ref|Arabidopsis thaliana unknown protein (AT2G18690) mRNA, complete cds [NM_127425]
2.89	0.00097021	0.0955105	AT2G19270	AT2G19270	ref|Arabidopsis thaliana unknown protein (AT2G19270) mRNA, complete cds [NM_127484]
3.44	0.00097072	0.0955105	ZCW32	AT1G59640	ref|Arabidopsis thaliana ZCW32; DNA binding / transcription factor (ZCW32) mRNA, complete cds [NM_104657]
2.67	0.00097199	0.0955105	AFB2	AT3G26810	ref|Arabidopsis thaliana AFB2 (AUXIN SIGNALING F-BOX 2); auxin binding / ubiquitin-protein ligase (AFB2) mRNA, complete cds [NM_113593]
3.03	0.000979	0.0955105	AT1G12550	AT1G12550	ref|Arabidopsis thaliana oxidoreductase family protein (AT1G12550) mRNA, complete cds [NM_101126]
4.99	0.00097978	0.0955105	AT2G20670	AT2G20670	ref|Arabidopsis thaliana unknown protein (AT2G20670) mRNA, complete cds [NM_127631]
2.03	0.00098436	0.0955105	AT4G00830	AT4G00830	ref|Arabidopsis thaliana RNA recognition motif (RRM)-containing protein (AT4G00830) mRNA, complete cds [NM_001036489]
2.73	0.00098763	0.0955105	AT3G21760	AT3G21760	ref|Arabidopsis thaliana UDP-glucoronosyl/UDP-glucosyl transferase family protein (AT3G21760) mRNA, complete cds [NM_113071]
7.43	0.00098815	0.0955105	AT1G75000	AT1G75000	ref|Arabidopsis thaliana GNS1/SUR4 membrane family protein (AT1G75000) mRNA, complete cds [NM_106157]
24	0.00099691	0.0955105	AT1G30870	AT1G30870	ref|Arabidopsis thaliana cationic peroxidase, putative (AT1G30870) mRNA, complete cds [NM_102824]
