# Supplementary material for: ROOT HAIR DEFECTIVE SIX‐LIKE4 (RSL4) promotes root hair elongation by transcriptionally regulating the expression of genes required for cell growth
Source: New Phytol. 2016 Jul 25;212(4):944–53. doi: 10.1111/nph.14095 (PMC5111604; doi:10.1111/nph.14095)
Supplement: Supplementary file 4 — Table S4 130 genes in Arabidopsis thaliana whose expression was increased by more than two‐fold in both DEX‐ and DEX+CHX‐treated GR:RSL4 rsl2 rsl4 plants compared with mock treatment [file NPH-212-944-s004.xlsx]

## Sheet: Sheet1
Table S4	130 genes in Arabidopsis thaliana whose expression was increased by more than two-fold in both DEX and DEX+CHX treated GR:RSL4 rsl2 rsl4 plants compared to mock treatment.
Probe ID	ATG No.	Description
AT2G27775	AT2G27775	ref|Arabidopsis thaliana unknown protein (AT2G27775) mRNA, complete cds [NM_179776]
ARR10	AT4G31920	ref|Arabidopsis thaliana ARR10 (ARABIDOPSIS RESPONSE REGULATOR 10); transcription factor/ two-component response regulator (ARR10) mRNA, complete cds [NM_119343]
AT5G63970	AT5G63970	ref|Arabidopsis thaliana copine-related (AT5G63970) mRNA, complete cds [NM_125793]
SYP32	AT3G24350	ref|Arabidopsis thaliana SYP32 (SYNTAXIN OF PLANTS 32); SNAP receptor (SYP32) mRNA, complete cds [NM_113342]
ERD14	AT1G76180	ref|Arabidopsis thaliana ERD14 (EARLY RESPONSE TO DEHYDRATION 14); calcium ion binding (ERD14) mRNA, complete cds [NM_106267]
AT1G23030	AT1G23030	ref|Arabidopsis thaliana armadillo/beta-catenin repeat family protein / U-box domain-containing protein (AT1G23030) mRNA, complete cds [NM_102151]
ATG8G	AT3G60640	ref|Arabidopsis thaliana ATG8G (AUTOPHAGY 8G); microtubule binding (ATG8G) mRNA, complete cds [NM_115928]
AT1G27360	AT1G27360	ref|Arabidopsis thaliana squamosa promoter-binding protein-like 11 (SPL11) (AT1G27360) mRNA, complete cds [NM_001084135]
AT1G27360	AT1G27360	ref|Arabidopsis thaliana squamosa promoter-binding protein-like 11 (SPL11) (AT1G27360) mRNA, complete cds [NM_001084135]
ATRAB7B	AT3G18820	ref|Arabidopsis thaliana ATRAB7B (ARABIDOPSIS RAB GTPASE HOMOLOG G3F); GTP binding (ATRAB7B) mRNA, complete cds [NM_112768]
AT4G26400	AT4G26400	ref|Arabidopsis thaliana zinc finger (C3HC4-type RING finger) family protein (AT4G26400) mRNA, complete cds [NM_118773]
AT1G01800	AT1G01800	ref|Arabidopsis thaliana short-chain dehydrogenase/reductase (SDR) family protein (AT1G01800) mRNA, complete cds [NM_001083973]
AT3G56210	AT3G56210	ref|Arabidopsis thaliana binding (AT3G56210) mRNA, complete cds [NM_001084833]
AT4G30470	AT4G30470	ref|Arabidopsis thaliana cinnamoyl-CoA reductase-related (AT4G30470) mRNA, complete cds [NM_119193]
AT3G57570	AT3G57570	ref|Arabidopsis thaliana binding (AT3G57570) mRNA, complete cds [NM_115617]
CPuORF43	AT5G09461	ref|Arabidopsis thaliana CPuORF43 (Conserved peptide upstream open reading frame 43) (CPuORF43) mRNA, complete cds [NM_001125724]
AT3G58020	AT3G58020	ref|Arabidopsis thaliana heat shock protein binding (AT3G58020) mRNA, complete cds [NM_115664]
AT4G24680	AT4G24680	ref|Arabidopsis thaliana unknown protein (AT4G24680) mRNA, complete cds [NM_118601]
AT3G20570	AT3G20570	ref|Arabidopsis thaliana plastocyanin-like domain-containing protein (AT3G20570) mRNA, complete cds [NM_112949]
MURE	AT1G63680	ref|Arabidopsis thaliana MURE; ATP binding / acid-amino acid ligase/ ligase (MURE) mRNA, complete cds [NM_105045]
ATEXO70A1	AT5G03540	ref|Arabidopsis thaliana ATEXO70A1 (exocyst subunit EXO70 family protein A1); protein binding (ATEXO70A1) mRNA, complete cds [NM_001125690]
HTA6	AT5G59870	ref|Arabidopsis thaliana HTA6; DNA binding (HTA6) mRNA, complete cds [NM_125380]
AT4G12040	AT4G12040	ref|Arabidopsis thaliana zinc finger (AN1-like) family protein (AT4G12040) mRNA, complete cds [NM_179033]
SPL12	AT3G60030	ref|Arabidopsis thaliana SPL12 (squamosa promoter-binding protein-like 12); transcription factor (SPL12) mRNA, complete cds [NM_115866]
CYP81K2	AT5G10600	ref|Arabidopsis thaliana CYP81K2; electron carrier/ heme binding / iron ion binding / monooxygenase/ oxygen binding (CYP81K2) mRNA, complete cds [NM_121098]
AT1G30320	AT1G30320	ref|Arabidopsis thaliana remorin family protein (AT1G30320) mRNA, complete cds [NM_102770]
ACX5	AT2G35690	ref|Arabidopsis thaliana ACX5 (ACYL-COA OXIDASE 5); FAD binding / acyl-CoA dehydrogenase/ acyl-CoA oxidase/ electron carrier/ oxidoreductase/ oxidoredu_ (ACX5) mRNA, complete cds [NM_129124]
AT5G51670	AT5G51670	ref|Arabidopsis thaliana unknown protein (AT5G51670) mRNA, complete cds [NM_124546]
AT5G58375	AT5G58375	ref|Arabidopsis thaliana unknown protein (AT5G58375) mRNA, complete cds [NM_125223]
AT4G27620	AT4G27620	ref|Arabidopsis thaliana unknown protein (AT4G27620) mRNA, complete cds [NM_118898]
DIS2	AT1G30825	ref|Arabidopsis thaliana DIS2 (DISTORTED TRICHOMES 2); structural molecule (DIS2) mRNA, complete cds [NM_102820]
AT1G01930	AT1G01930	ref|Arabidopsis thaliana zinc finger protein-related (AT1G01930) mRNA, complete cds [NM_100073]
AT5G05800	AT5G05800	ref|Arabidopsis thaliana unknown protein (AT5G05800) mRNA, complete cds [NM_001085067]
FRS5	AT4G38180	ref|Arabidopsis thaliana FRS5 (FAR1-related sequence 5); zinc ion binding (FRS5) mRNA, complete cds [NM_119979]
VPS35A	AT2G17790	ref|Arabidopsis thaliana VPS35A (VPS35 HOMOLOG A) (VPS35A) mRNA, complete cds [NM_127333]
TC378176		tc|Rep: DNA-binding protein-like - Arabidopsis thaliana (Mouse-ear cress), partial (28%) [TC378176]
ETFBETA	AT5G43430	ref|Arabidopsis thaliana ETFBETA; electron carrier (ETFBETA) mRNA, complete cds [NM_001036925]
AT1G19835	AT1G19835	ref|Arabidopsis thaliana unknown protein (AT1G19835) mRNA, complete cds [NM_101838]
AT4G08580	AT4G08580	ref|Arabidopsis thaliana unknown protein (AT4G08580) mRNA, complete cds [NM_116927]
AT5G42420	AT5G42420	ref|Arabidopsis thaliana transporter-related (AT5G42420) mRNA, complete cds [NM_001085220]
EICBP.B	AT5G09410	ref|Arabidopsis thaliana EICBP.B (ETHYLENE INDUCED CALMODULIN BINDING PROTEIN); calmodulin binding / transcription activator/ transcription regulator (EICBP.B) mRNA, complete cds [NM_001125723]
AT1G21610	AT1G21610	ref|Arabidopsis thaliana wound-responsive family protein (AT1G21610) mRNA, complete cds [NM_102010]
EMB2763	AT2G17510	ref|Arabidopsis thaliana EMB2763 (EMBRYO DEFECTIVE 2763); RNA binding / ribonuclease (EMB2763) mRNA, complete cds [NM_127305]
AT2G29910	AT2G29910	ref|Arabidopsis thaliana F-box family protein (AT2G29910) mRNA, complete cds [NM_179807]
R90101		tc|Rep: Glutathione S-transferase - Arabidopsis thaliana (Mouse-ear cress), complete [TC395224]
AT3G11420	AT3G11420	ref|Arabidopsis thaliana fringe-related protein (AT3G11420) mRNA, complete cds [NM_111975]
AT1G73130	AT1G73130	ref|Arabidopsis thaliana unknown protein (AT1G73130) mRNA, complete cds [NM_105971]
AT4G28300	AT4G28300	ref|Arabidopsis thaliana hydroxyproline-rich glycoprotein family protein (AT4G28300) mRNA, complete cds [NM_202901]
NIMIN-3	AT1G09415	ref|Arabidopsis thaliana NIMIN-3 (NIM1-INTERACTING 3) (NIMIN-3) mRNA, complete cds [NM_100812]
AT1G26940	AT1G26940	ref|Arabidopsis thaliana peptidyl-prolyl cis-trans isomerase cyclophilin-type family protein (AT1G26940) mRNA, complete cds [NM_102458]
AT5G44060	AT5G44060	ref|Arabidopsis thaliana unknown protein (AT5G44060) mRNA, complete cds [NM_123773]
AT5G60300	AT5G60300	ref|Arabidopsis thaliana lectin protein kinase family protein (AT5G60300) mRNA, complete cds [NM_125423]
AT3G52120	AT3G52120	ref|Arabidopsis thaliana SWAP (Suppressor-of-White-APricot)/surp domain-containing protein / D111/G-patch domain-containing protein (AT3G52120) mRNA, complete cds [NM_001125350]
SHA	AT1G17040	ref|Arabidopsis thaliana SHA (SH2 DOMAIN PROTEIN A); protein binding / signal transducer/ transcription factor (SHA) mRNA, complete cds [NM_101564]
AT1G56550	AT1G56550	ref|Arabidopsis thaliana UDP-xylosyltransferase (AT1G56550) mRNA, complete cds [NM_104532]
AT3G04130	AT3G04130	ref|Arabidopsis thaliana pentatricopeptide (PPR) repeat-containing protein (AT3G04130) mRNA, complete cds [NM_111284]
AT1G13920	AT1G13920	ref|Arabidopsis thaliana remorin family protein (AT1G13920) mRNA, complete cds [NM_101258]
AT3G55080	AT3G55080	ref|Arabidopsis thaliana SET domain-containing protein (AT3G55080) mRNA, complete cds [NM_115366]
AT4G20330	AT4G20330	ref|Arabidopsis thaliana transcription initiation factor-related (AT4G20330) mRNA, complete cds [NM_118152]
AT2G25570	AT2G25570	ref|Arabidopsis thaliana binding (AT2G25570) mRNA, complete cds [NM_128115]
AT1G10400	AT1G10400	ref|Arabidopsis thaliana UDP-glycosyltransferase/ transferase, transferring glycosyl groups (AT1G10400) mRNA, complete cds [NM_100915]
AT5G02910	AT5G02910	ref|Arabidopsis thaliana F-box family protein (AT5G02910) mRNA, complete cds [NM_120369]
TC359914		tc|Rep: Probable DNA gyrase subunit A, chloroplast/mitochondrial precursor - Arabidopsis thaliana (Mouse-ear cress), partial (93%) [TC359914]
RECQI1	AT3G05740	ref|Arabidopsis thaliana RECQI1 (Arabidopsis RecQ helicase l1); ATP binding / ATP-dependent helicase/ helicase/ nucleic acid binding (RECQI1) mRNA, complete cds [NM_111448]
AT4G28300	AT4G28300	ref|Arabidopsis thaliana hydroxyproline-rich glycoprotein family protein (AT4G28300) mRNA, complete cds [NM_202901]
TC395309		tc|Rep: Predicted protein - Neurospora crassa, partial (14%) [TC395309]
FRS10	AT5G28530	ref|Arabidopsis thaliana FRS10 (FAR1-related sequence 10); zinc ion binding (FRS10) mRNA, complete cds [NM_122736]
PAE1	AT1G53850	ref|Arabidopsis thaliana PAE1; endopeptidase/ peptidase/ threonine-type endopeptidase (PAE1) mRNA, complete cds [NM_001084248]
EMB3006	AT4G19350	ref|Arabidopsis thaliana EMB3006 (embryo defective 3006) (EMB3006) mRNA, complete cds [NM_118055]
GLR3.3	AT1G42540	ref|Arabidopsis thaliana ATGLR3.3; intracellular ligand-gated ion channel (GLR3.3) mRNA, complete cds [NM_103438]
GBF2	AT4G01120	gb|BP584460 RAFL14 Arabidopsis thaliana cDNA clone RAFL14-46-G12 3', mRNA sequence [BP584460]
ACBP2	AT4G27780	ref|Arabidopsis thaliana ACBP2 (ACYL-COA BINDING PROTEIN ACBP 2); acyl-CoA binding / lead ion binding (ACBP2) mRNA, complete cds [NM_118916]
AT2G22910	AT2G22910	ref|Arabidopsis thaliana GCN5-related N-acetyltransferase (GNAT) family protein / amino acid kinase family protein (AT2G22910) mRNA, complete cds [NM_127856]
AT1G60010	AT1G60010	ref|Arabidopsis thaliana unknown protein (AT1G60010) mRNA, complete cds [NM_104693]
EIF2_GAMMA	AT1G04170	ref|Arabidopsis thaliana EIF2 GAMMA; translation factor, nucleic acid binding / translation initiation factor (EIF2 GAMMA) mRNA, complete cds [NM_100298]
AT3G20720	AT3G20720	ref|Arabidopsis thaliana unknown protein (AT3G20720) mRNA, complete cds [NM_112963]
AT3G17090	AT3G17090	ref|Arabidopsis thaliana protein phosphatase 2C family protein / PP2C family protein (AT3G17090) mRNA, complete cds [NM_001035637]
UBQ10	AT4G05320	ref|Arabidopsis thaliana UBQ10 (POLYUBIQUITIN 10); protein binding (UBQ10) mRNA, complete cds [NM_202787]
EYE	AT5G51430	ref|Arabidopsis thaliana EYE (EMBRYO YELLOW) (EYE) mRNA, complete cds [NM_124522]
AT3G13930	AT3G13930	ref|Arabidopsis thaliana dihydrolipoamide S-acetyltransferase, putative (AT3G13930) mRNA, complete cds [NM_112247]
ATSAC1	AT1G22620	ref|Arabidopsis thaliana ATSAC1 (suppressor of actin 1); phosphatidylinositol-4,5-bisphosphate 5-phosphatase (ATSAC1) mRNA, complete cds [NM_102109]
UCC2	AT2G44790	gb|151896 CERES-148 Arabidopsis thaliana cDNA clone 118921 5', mRNA sequence [DR339542]
AT1G78730	AT1G78730	ref|Arabidopsis thaliana F-box family protein (AT1G78730) mRNA, complete cds [NM_106520]
AT1G12470	AT1G12470	ref|Arabidopsis thaliana Pep3/Vps18/deep orange family protein (AT1G12470) mRNA, complete cds [NM_101119]
AT3G18670	AT3G18670	ref|Arabidopsis thaliana ankyrin repeat family protein (AT3G18670) mRNA, complete cds [NM_112753]
AT1G73010	AT1G73010	ref|Arabidopsis thaliana phosphatase (AT1G73010) mRNA, complete cds [NM_105959]
AT5G11600	AT5G11600	ref|Arabidopsis thaliana unknown protein (AT5G11600) mRNA, complete cds [NM_121198]
AT3G07890	AT3G07890	ref|Arabidopsis thaliana RabGAP/TBC domain-containing protein (AT3G07890) mRNA, complete cds [NM_111668]
AT5G47730	AT5G47730	ref|Arabidopsis thaliana SEC14 cytosolic factor, putative / polyphosphoinositide-binding protein, putative (AT5G47730) mRNA, complete cds [NM_001085261]
TA28793_3702		Unknown
PRA1.A2	AT5G05987	ref|Arabidopsis thaliana PRA1.A2 (PRENYLATED RAB ACCEPTOR 1.A2) (PRA1.A2) mRNA, complete cds [NM_180447]
AT5G19830	AT5G19830	ref|Arabidopsis thaliana aminoacyl-tRNA hydrolase (AT5G19830) mRNA, complete cds [NM_121988]
AT3G13350	AT3G13350	ref|Arabidopsis thaliana high mobility group (HMG1/2) family protein / ARID/BRIGHT DNA-binding domain-containing protein (AT3G13350) mRNA, complete cds [NM_112180]
AT5G65205	AT5G65205	ref|Arabidopsis thaliana short-chain dehydrogenase/reductase (SDR) family protein (AT5G65205) mRNA, complete cds [NM_125918]
AT4G29070	AT4G29070	ref|Arabidopsis thaliana unknown protein (AT4G29070) mRNA, complete cds [NM_001036667]
ATCDPK2	AT1G35670	ref|Arabidopsis thaliana ATCDPK2 (CALCIUM-DEPENDENT PROTEIN KINASE 2); calmodulin-dependent protein kinase/ kinase (ATCDPK2) mRNA, complete cds [NM_103271]
AT3G24880	AT3G24880	ref|Arabidopsis thaliana DNA binding (AT3G24880) mRNA, complete cds [NM_113400]
AT2G04540	AT2G04540	ref|Arabidopsis thaliana 3-oxoacyl-(acyl-carrier-protein) synthase II, putative (AT2G04540) mRNA, complete cds [NM_126485]
ATGSTU13	AT1G27130	ref|Arabidopsis thaliana ATGSTU13 (ARABIDOPSIS THALIANA GLUTATHIONE S-TRANSFERASE TAU 13); glutathione transferase (ATGSTU13) mRNA, complete cds [NM_102475]
AT5G10980	AT5G10980	ref|Arabidopsis thaliana histone H3 (AT5G10980) mRNA, complete cds [NM_121136]
AT5G21160	AT5G21160	ref|Arabidopsis thaliana La domain-containing protein / proline-rich family protein (AT5G21160) mRNA, complete cds [NM_122123]
TIFY10B	AT1G74950	ref|Arabidopsis thaliana TIFY10B (TIFY10B) mRNA, complete cds [NM_106153]
FIO1	AT2G21070	ref|Arabidopsis thaliana FIO1 (FIONA1); methyltransferase (FIO1) mRNA, complete cds [NM_001036305]
AT2G17670	AT2G17670	ref|Arabidopsis thaliana pentatricopeptide (PPR) repeat-containing protein (AT2G17670) mRNA, complete cds [NM_127321]
AT1G80960	AT1G80960	ref|Arabidopsis thaliana F-box protein-related (AT1G80960) mRNA, complete cds [NM_106744]
AT1G27360	AT1G27360	ref|Arabidopsis thaliana squamosa promoter-binding protein-like 11 (SPL11) (AT1G27360) mRNA, complete cds [NM_001084135]
AT3G23540	AT3G23540	ref|Arabidopsis thaliana unknown protein (AT3G23540) mRNA, complete cds [NM_113257]
AT4G21740	AT4G21740	ref|Arabidopsis thaliana unknown protein (AT4G21740) mRNA, complete cds [NM_118294]
AT5G61570	AT5G61570	ref|Arabidopsis thaliana protein kinase family protein (AT5G61570) mRNA, complete cds [NM_001085310]
AT3G27700	AT3G27700	ref|Arabidopsis thaliana RNA recognition motif (RRM)-containing protein (AT3G27700) mRNA, complete cds [NM_113686]
GP_ALPHA_1	AT2G26300	ref|Arabidopsis thaliana GP ALPHA 1 (G PROTEIN ALPHA SUBUNIT 1); GTP binding / GTPase/ channel regulator/ signal transducer (GP ALPHA 1) mRNA, complete cds [NM_128187]
AT4G35295	AT4G35295	ref|Arabidopsis thaliana homoserine kinase, putative / HSK, putative (AT4G35295) mRNA, complete cds [NM_148399]
AT3G04485	AT3G04485	ref|Arabidopsis thaliana (AT3G04485) otherRNA [NR_022687]
AT4G26240	AT4G26240	ref|Arabidopsis thaliana unknown protein (AT4G26240) mRNA, complete cds [NM_118757]
AT1G04790	AT1G04790	ref|Arabidopsis thaliana zinc finger (C3HC4-type RING finger) family protein (AT1G04790) mRNA, complete cds [NM_100357]
NRPB4	AT5G09920	ref|Arabidopsis thaliana NRPB4; DNA-directed RNA polymerase (NRPB4) mRNA, complete cds [NM_121029]
AT4G35890	AT4G35890	ref|Arabidopsis thaliana La domain-containing protein (AT4G35890) mRNA, complete cds [NM_119755]
UBP16	AT4G24560	ref|Arabidopsis thaliana UBP16 (UBIQUITIN-SPECIFIC PROTEASE 16); ubiquitin thiolesterase/ ubiquitin-specific protease/ zinc ion binding (UBP16) mRNA, complete cds [NM_118589]
AT5G16730	AT5G16730	ref|Arabidopsis thaliana unknown protein (AT5G16730) mRNA, complete cds [NM_121679]
AT1G50570	AT1G50570	ref|Arabidopsis thaliana C2 domain-containing protein (AT1G50570) mRNA, complete cds [NM_001036089]
AT5G27860	AT5G27860	ref|Arabidopsis thaliana unknown protein (AT5G27860) mRNA, complete cds [NM_001161271]
AT2G24395	AT2G24395	ref|Arabidopsis thaliana chaperone protein dnaJ-related (AT2G24395) mRNA, complete cds [NM_179721]
SPL1	AT1G59560	ref|Arabidopsis thaliana SPL1 (SQUAMOSA PROMOTER BINDING PROTEIN-LIKE 1); DNA binding / transcription factor (SPL1) mRNA, complete cds [NM_180137]
AT1G72880	AT1G72880	ref|Arabidopsis thaliana acid phosphatase survival protein SurE, putative (AT1G72880) mRNA, complete cds [NM_105946]
AT3G60690	AT3G60690	ref|Arabidopsis thaliana auxin-responsive family protein (AT3G60690) mRNA, complete cds [NM_115933]
AT2G19270	AT2G19270	ref|Arabidopsis thaliana unknown protein (AT2G19270) mRNA, complete cds [NM_127484]
ZCW32	AT1G59640	ref|Arabidopsis thaliana ZCW32; DNA binding / transcription factor (ZCW32) mRNA, complete cds [NM_104657]
AT1G12550	AT1G12550	ref|Arabidopsis thaliana oxidoreductase family protein (AT1G12550) mRNA, complete cds [NM_101126]
AT4G00830	AT4G00830	ref|Arabidopsis thaliana RNA recognition motif (RRM)-containing protein (AT4G00830) mRNA, complete cds [NM_001036489]
AT1G30870	AT1G30870	ref|Arabidopsis thaliana cationic peroxidase, putative (AT1G30870) mRNA, complete cds [NM_102824]
